# Supplementary material for: Driving forces shaping the microbial ecology in meat packing plants
Source: Front Microbiol. 2024 Jan 23;14:1333696. doi: 10.3389/fmicb.2023.1333696 (PMC10844536; doi:10.3389/fmicb.2023.1333696)
Supplement: Supplementary file 1 [file Table_1.XLSX]

## Sheet: Table S1
Table S1. Operations in beef packing process
Slaughtering
1	Stunning									`
2	Shackling
3	Bleeding
Dressing
4	Open hide: skin right, rear hock
5	Remove right, rear hoof
6	Skin right butt
7	Hook right, rear leg
8	Skin left, rear hock
9	Remove left, rear hoof
10	Skin left butt
11	Hook left, rear leg
12	Open brisket skin
13	Open tail skin
14	Skin rump
15	Blow hair from rear hocks
16	Skin tail
17	Vacuum-hot water clean between back legs
18	Remove horns, ears and front hooves
19	Skin brisket
20	Vacuum-hot water clean brisket
21	Skin back
22	Remove hide
23	Trim and separate head
24	Split sternum
25	Trim forelegs
26	Free and tie bung
27	Remove head, tie oesophagus
28	Spray carcasses with 5% lactic acid
29	Remove viscera
30	Split carcass
31	Change from dressing to main chain hook
32	Trim butt
33	Trim rump
34	Vacuum-hot water clean anal area
35	Trim brisket
36	Remove tail
37	Remove hanging tender
38	Remove mesenteric fat
39	Remove diaphragm remnants
40	Trim neck
41	Weight
42	Wash
43	Spray carcass sides with 5% lactic acid
44	Pasteurize carcass sides
Chilling
Breaking
45	Free portions on hanging sides
46	Cut portions from sides
47	Separate quarters
48	Drop quarters to conveyors
49	Saw quarters
50	Fabricate portions
51	Collect trimmings

## Sheet: Table_S2
Table S2. Published literature investigating the microbiota/microbiome in meat processing plants.
Reference	URL of paper	Bioproject accession in NCBI	Sequencing platform	Target gene	Target region in 16S rRNA gene	Included in the analysis in this review
Belk et al., 2022	https://doi.org/10.1128/spectrum.02045-22	Not available	Illumina	16S rRNA gene	V4 region	No
Blanco-Lizarazo et al., 2022	https://doi.org/10.1016/j.crfs.2022.04.007	Not available	Illumina	16S rRNA gene	V4 region	No
Fernandez-Gomez et al., 2023	https://doi.org/10.1016/j.ijfoodmicro.2022.110017	Not available	Illumina	16S rRNA gene	V3-V4 region	No
Hultman et al., 2015	https://doi.org/10.1128/AEM.02228-15	PRJNA293141	454 sequencing	16S rRNA gene	V1-V3 region	No
Kunert-Filho et al., 2022	https://doi.org/10.1016/j.ijfoodmicro.2022.109533	Not available	Illumina	16S rRNA gene	V3-V4 region	No
Merino et al., 2021	https://doi.org/10.1007/978-1-0716-1932-2_5	Not available	Illumina	16S rRNA gene	V3-V4 region	No
Nakamura et al., 2023	https://doi.org/10.1016/j.fm.2023.104245	Not available	illumina	16S rRNA gene	V3-V4 region	No
Nikolaev et al., 2022	https://doi.org/10.3390/ microorganisms10081583	Not available	Illumina	16S rRNA gene	V3-V4 region	No
Rodríguez-López et al., 2019	https://doi.org/10.1016/j.foodcont.2018.07.023	Not available	Ion Hi-Q	16S rRNA gene	V2, V4, V8 and V3, V6-7, V9 region	No
Rodríguez-López et al., 2019	https://doi.org/10.1016/j.foodcont.2018.07.023	Not available	Ion Hi-Q	16S rRNA gene	V2, V4, V8 and V3, V6-7, V9 region	No
Song et al., 2021	https://doi.org/10.1111/1750-3841.15842	Not available	Illumina	16S rRNA gene	V3-V4 region	No
Umiralieva et al., 2021	https://doi.org/10.11118/actaun.2021.037	Not available	Illumina	16S rRNA gene	V3-V4 region	No
Botta et al., 2020	https://doi.org/10.1128/AEM.01861-20	PRJNA629433	Illumina	16S rRNA gene	V3-V4 region	Yes
Cherifi et al., 2023	https://doi.org/10.3390/microorganisms10030613	PRJNA728720	Illumina	16S rRNA gene	V4 region	Yes
Cobo-Diaz et al., 2021	https://doi.org/10.1186/s40168-021-01131-9	PRJNA656666	Illumina	Metagenome	NA	Yes
Kang et al., 2019	https://doi.org/10.3389/fmicb.2019.02747	PRJEB34187	Illumina	16S rRNA gene	V4 region	Yes
Kang et al., 2020	https://doi.org/10.1016/j.ijfoodmicro.2020.108779	PRJEB35525	Illumina	16S rRNA gene	V4 region	Yes
Shedleur-Bourguignon et al., 2023	https://doi.org/10.3390/microorganisms11010133	PRJNA758928	Illumina	16S rRNA gene	V4 region	Yes
Yang et al., 2016	https://doi.org/10.1128/AEM.00078-16	PRJNA292471	Illumina	Metagenome	NA	Yes
Yang et al., 2023	https://doi.org/ 10.3390/microorganisms11020421	PRJNA894215	Illumina	16S rRNA gene	V4 region	Yes
Zwirzitz et al., 2020	https://doi.org/10.1038/s41522-020-0136-z	PRJEB37434	Pacbio	16S rRNA gene	Full length	Yes
Zwirzitz et al., 2021	https://doi.org/10.3389/fmicb.2021.632935	PRJEB38260	Pacbio	16S rRNA gene	Full length	Yes

## Sheet: Table_S3
Table S3. The meta information of plant environmental samples collected after cleaning/sanitation (“RA**”) and before cleaning or during production (“RB**”)
Room.number	Target.gene	Room.function	Reference	Geographical.region	Sampling.site	Number.of.samples
RA01	Metagenome	Pork carcass chilling	Cobo-Diaz et al., 2021	Spain	Drain	2
RA01	Metagenome	Pork carcass chilling	Cobo-Diaz et al., 2021	Spain	Floor	2
RA02	Metagenome	Pork cutting	Cobo-Diaz et al., 2021	Spain	Work table	4
RA02	Metagenome	Pork cutting	Cobo-Diaz et al., 2021	Spain	Drain	4
RA02	Metagenome	Pork cutting	Cobo-Diaz et al., 2021	Spain	Equipment surface	2
RA02	Metagenome	Pork cutting	Cobo-Diaz et al., 2021	Spain	Floor	4
RA03	Metagenome	Pork packing or storage	Cobo-Diaz et al., 2021	Spain	Work table	1
RA03	Metagenome	Pork packing or storage	Cobo-Diaz et al., 2021	Spain	Drain	6
RA03	Metagenome	Pork packing or storage	Cobo-Diaz et al., 2021	Spain	Equipment surface	2
RA03	Metagenome	Pork packing or storage	Cobo-Diaz et al., 2021	Spain	Floor	6
RA04	Metagenome	Trotter's washing room	Cobo-Diaz et al., 2021	Spain	Equipment surface	2
RA04	Metagenome	Trotter's washing room	Cobo-Diaz et al., 2021	Spain	Floor	2
RA04	Metagenome	Trotter's washing room	Cobo-Diaz et al., 2021	Spain	Drain	2
RA05	V3-V4 region of 16S rRNA gene	Beef cutting	Botta et al., 2020	Italy	Chopping board, conveyor belt, or equipment surface	194
RA06	V4 region of 16S rRNA gene	Beef cutting	Kang et al., 2020	Australia	Boning station	80
RA07	V4 region of 16S rRNA gene	Beef cutting	Yang et al., 2023	Canada	Conveyor belt_contact surface	3
RA07	V4 region of 16S rRNA gene	Beef cutting	Yang et al., 2023	Canada	Conveyor belt_roller	3
RA07	V4 region of 16S rRNA gene	Beef cutting	Yang et al., 2023	Canada	Conveyor belt_non-contact surface	3
RA08	V4 region of 16S rRNA gene	Beef slaughter	Kang et al., 2019	Australia	Environmental surfaces	80
RA09	V4 region of 16S rRNA gene	Pork cutting	Cherifi et al., 2023	Canada	Conveyor belt	45
RB01	Full-length 16S rRNA gene	Pig slaughter	Zwirzitz et al., 2020	Austria	Evisceration gloves	2
RB01	Full-length 16S rRNA gene	Pig slaughter	Zwirzitz et al., 2020	Austria	Evisceration knife	3
RB01	Full-length 16S rRNA gene	Pig slaughter	Zwirzitz et al., 2020	Austria	Classification gloves	3
RB01	Full-length 16S rRNA gene	Pig slaughter	Zwirzitz et al., 2020	Austria	Evisceration apron	2
RB01	Full-length 16S rRNA gene	Pig slaughter	Zwirzitz et al., 2020	Austria	Lock shoes	1
RB01	Full-length 16S rRNA gene	Pig slaughter	Zwirzitz et al., 2020	Austria	Spliting saw	4
RB01	Full-length 16S rRNA gene	Pig slaughter	Zwirzitz et al., 2020	Austria	Evisceration railing	3
RB01	Full-length 16S rRNA gene	Pig slaughter	Zwirzitz et al., 2020	Austria	Lock hands	3
RB02	Full-length 16S rRNA gene	Pork cutting	Zwirzitz et al., 2021	Austria	Pre-cutting saw	3
RB02	Full-length 16S rRNA gene	Pork cutting	Zwirzitz et al., 2021	Austria	Trimming aprons	2
RB02	Full-length 16S rRNA gene	Pork cutting	Zwirzitz et al., 2021	Austria	Cooling chamber wall	2
RB02	Full-length 16S rRNA gene	Pork cutting	Zwirzitz et al., 2021	Austria	Packaging gloves	3
RB02	Full-length 16S rRNA gene	Pork cutting	Zwirzitz et al., 2021	Austria	Trimming knifes	7
RB02	Full-length 16S rRNA gene	Pork cutting	Zwirzitz et al., 2021	Austria	Trimming conveyor belt	8
RB02	Full-length 16S rRNA gene	Pork cutting	Zwirzitz et al., 2021	Austria	Trimming gloves	2
RB03	Metagenome	Beef cutting	Yang et al., 2016	USA	Conveyor belt	8
RB04	V3-V4 region of 16S rRNA gene	Beef cutting	Botta et al., 2020	Italy	Chopping board, conveyor belt, or equipment surface	91
RB05	V4 region of 16S rRNA gene	Pig slaughter	Shedleur-Bourguignon et al., 2023	Canada	bostons' conveyor belt	9
RB05	V4 region of 16S rRNA gene	Pig slaughter	Shedleur-Bourguignon et al., 2023	Canada	External control belt	5
RB05	V4 region of 16S rRNA gene	Pig slaughter	Shedleur-Bourguignon et al., 2023	Canada	bellies' conveyor belt	10
RB05	V4 region of 16S rRNA gene	Pig slaughter	Shedleur-Bourguignon et al., 2023	Canada	bellies' conveyor belt	37
RB05	V4 region of 16S rRNA gene	Pig slaughter	Shedleur-Bourguignon et al., 2023	Canada	loins' conveyor belt	48
RB05	V4 region of 16S rRNA gene	Pig slaughter	Shedleur-Bourguignon et al., 2023	Canada	bostons' conveyor belt	39
RB05	V4 region of 16S rRNA gene	Pig slaughter	Shedleur-Bourguignon et al., 2023	Canada	hams' conveyor belt	2
RB05	V4 region of 16S rRNA gene	Pig slaughter	Shedleur-Bourguignon et al., 2023	Canada	hams' conveyor belt	44
RB05	V4 region of 16S rRNA gene	Pig slaughter	Shedleur-Bourguignon et al., 2023	Canada	picnics' conveyor belt	35
RB05	V4 region of 16S rRNA gene	Pig slaughter	Shedleur-Bourguignon et al., 2023	Canada	main conveyor belt	11
RB05	V4 region of 16S rRNA gene	Pig slaughter	Shedleur-Bourguignon et al., 2023	Canada	main conveyor belt	42
RB05	V4 region of 16S rRNA gene	Pig slaughter	Shedleur-Bourguignon et al., 2023	Canada	picnics' conveyor belt	10

## Sheet: Table_S4
Table S4. The relative abundance of bacterial genera in each meat processing plant included in the analysis
Note:environmental samples collected after cleaning and/or sanitation (“RA**”) and before cleaning or during production (“RB**”) were included. The genera with unknown identity were not shown in the table.
Target gene	Full-length 16S rRNA gene	Full-length 16S rRNA gene	Metagenome	V3-V4 region of 16S rRNA gene	V4 region of 16S rRNA gene		Metagenome	Metagenome	Metagenome	Metagenome	V3-V4 region of 16S rRNA gene	V4 region of 16S rRNA gene	V4 region of 16S rRNA gene	V4 region of 16S rRNA gene	V4 region of 16S rRNA gene
Room function	Pig slaughter	Pork cutting	Beef cutting	Beef cutting	Pig slaughter		Pork carcass chilling	Pork cutting	Pork packing or storage	Trotter's washing room	Beef cutting	Beef cutting	Beef cutting	Beef slaughter	Pork cutting
Genus Room No.	RB01	RB02	RB03	RB04	RB05		RA01	RA02	RA03	RA04	RA05	RA06	RA07	RA08	RA09		Mean_before.cleaning	Mean_after.cleaning
Pseudomonas	1.22127	12.3468	24.9637	3.21297	6.75555		27.6816	23.9272	22.0621	11.9217	3.93641	3.1477	64.8381	1.27625	17.099		9.70005	19.5433
Psychrobacter	0.696162	14.6766	27.9535	2.6422	2.08064		27.3356	18.837	24.1671	9.21219	2.1481	0.602841	0.201271	1.05308	0.563714		9.60982	9.34677
Delftia	16.7238	15.7279	0.0140691	0.530341	0.0151911		0.618092	0.122706	0.392412	0.139072	0.568207	0.019123	0	0.0284435	0.00515904		6.60227	0.210357
Acinetobacter	7.90754	10.3005	3.13549	1.90104	7.7794		12.6801	10.3473	6.24847	18.8355	6.0637	8.43642	9.86201	8.49576	9.25047		6.20479	10.0244
Anaerobacillus	15.5632	7.71303	0	0.474728	0.00652518		0	0	0	0	0.0759688	0	0	0	0.000217264		4.75149	0.00846512
Staphylococcus	1.07428	3.40434	0.124846	15.1792	2.01206		0.019173	0.0217636	0.140023	0.00556121	14.8148	0.542912	0	0.715996	0.500842		4.35895	1.86234
Streptococcus	0.430279	2.00398	0.0531687	17.9353	1.30181		0.025996	0.166599	0.0489694	0.0382187	6.1152	0.319253	0.00737251	0.923338	0.219731		4.34491	0.873853
Fusobacterium	0.0178731	0.00824746	0.109862	0.00152525	14.0726		0.00899219	0.517902	0.0465276	0.0137046	0.00113051	0.114474	0	3.0818	0.0444273		2.84203	0.42544
Enhydrobacter	7.31024	1.07019	0	0.38418	2.10908		0	0.00175987	0	0	0.808696	0.833918	0	4.54533	0.687521		2.17474	0.764137
Trueperella	0	0	0.0492043	0.00288039	9.03735		0.00751505	0.534919	0.0812212	0.0177493	0.000616226	0.0016807	0	0.153383	0.00344715		1.81789	0.088948
Chryseobacterium	2.72599	2.3061	0.505589	0.287661	2.31186		0.971414	0.730821	1.12643	0.671988	1.19352	0.811275	0.860303	0.984591	5.00964		1.62744	1.37333
Burkholderia-Caballeronia-Paraburkholderia	0.179267	0	0	7.85343	0.0265744		0	0	0	0	15.951	0.00061272	0.108889	0.0204141	0.372943		1.61185	1.82821
Coprococcus	0.0383338	0	7.47979	0	0.0289062		0	0	0.00064706	0.00532581	0.000399337	0.000613875	0	0.066555	0.00136957		1.50941	0.00832341
Brochothrix	0.0783208	2.40973	0.000322746	4.95876	0.0222866		0.0297207	0.0565227	0.192648	0.0107945	2.43057	0.00507617	0	0.00622942	0.0205836		1.49388	0.305794
Carnobacterium	0	0.00706012	0.0959444	7.08112	0.1549		0.0307351	0.0203931	0.126991	0.00594455	2.93078	0.0201401	0	0.0258473	0.0877032		1.4678	0.360948
Cutibacterium	4.5522	0.588015	0.28962	1.17812	0.363317		0.0190068	0.300526	0.0354593	0.0168869	5.78411	0.000688273	0	0.00555724	2.35598		1.39426	0.946467
Lactococcus	1.45574	0.840608	0.0368572	4.24926	0.0834038		0.0127107	0.00689328	0.050869	0.0125947	1.00049	0.456804	0	0.554321	0.199361		1.33317	0.254894
Acidovorax	0.374777	0.0820494	5.82976	0.0372575	0.0731004		1.32882	3.10756	1.43875	6.39551	0.071623	0.0907652	0	0.0776863	1.79717		1.27939	1.58977
Stenotrophomonas	2.32745	0.671131	0.10361	2.89834	0.321392		1.35206	2.66568	0.823499	1.80537	4.25771	0.269889	1.21047	0.261038	1.07405		1.26439	1.52442
Peptoniphilus	0	0	0.00101348	0.171591	5.04819		6.36291e-06	4.7206e-05	0	0	0.120048	0.33911	0	0.0463712	0.0303336		1.04416	0.0595464
Sphingomonas	0.188642	0.581076	2.08679	1.47008	0.740879		2.54884	7.28364	6.24307	1.95646	0.593684	0.362395	1.07015	0.564258	9.47215		1.01349	3.34385
Rothia	1.63372	0.265259	0.0119688	0.00213115	3.09071		0.00161141	0.0165458	0.00412059	0.00501519	0.1062	0.219264	0	0.975493	0.0995523		1.00076	0.158645
Bacteroides	0.0766675	0.0201372	0.0906217	0.000995459	4.80801		0.00269143	0.21431	0.0109254	0.0239907	0.00675702	0.153734	5.00982	2.48059	0.0480256		0.999286	0.883427
Anoxybacillus	4.51446	0.338109	0.00226754	0.00474092	0.00233321		0.00872039	0.0326566	0.512148	1.70356	0	0.00925797	0	0.0439388	0.0222778		0.972382	0.259174
Janthinobacterium	0	1.22391	1.08702	1.0137	0.585536		0.764844	0.489113	1.38271	0.215131	0.1315	0.146446	4.2788	0.0112437	0.706622		0.782035	0.902935
Ochrobactrum	2.66686	1.04385	0	0.140427	0.00124671		0.00461947	0.0136527	0.000638912	0.0100553	0.0457381	0.0269855	0	0.0111137	0.0317248		0.770476	0.0160587
Porphyromonas	0.0204264	0.0854359	0.0021521	0.00429388	3.7339		0.000337234	0.00850292	0.00978254	4.6033e-05	0.00344387	0.146758	0	0.828417	0.00399389		0.769243	0.111253
Paracoccus	1.59535	0.713139	0.0878567	0.915329	0.522455		0.954448	3.15345	2.33889	3.08224	0.779588	0.195217	0	0.528062	0.342913		0.766825	1.26387
Bacillus	0.625193	2.78903	0.091261	0.0511641	0.277131		0.00015271	0.00361759	0.023129	0.00615757	0.213282	0.349348	0	1.95544	0.0185397		0.766756	0.285518
Brevundimonas	0.410163	0.979172	1.13437	0.133123	0.662396		4.32063	3.54158	2.55242	1.79953	0.127961	0.181164	0.134776	0.331817	0.953962		0.663845	1.54932
Massilia	0.925196	1.15243	0.00625494	1.01776	0.105601		0.192205	0.0534539	0.280572	0.00972258	0.507392	0.0770924	0	0.907034	0.551456		0.64145	0.286547
Escherichia	0	0.927401	1.98829	0.010722	0.210968		0.111915	0.0322265	0.0784452	0.0455752	0.0147321	0.596406	0.0291098	1.03022	1.47802		0.627475	0.379627
Dietzia	0	0	3.0607	0.000439392	0.0125365		0.140099	0.177668	0.230463	0.363548	0.00194926	0.0106215	0	0.0758931	0.00389147		0.614734	0.11157
Photobacterium	0	2.61189	0	0.00141288	0.0477685		0	0.000269028	6.99985e-05	0	0.00119562	0	0	0	0		0.532215	0.000170517
Corynebacterium	0.379356	0.0166006	0.445541	1.27856	0.439925		0.0261503	0.106906	0.127964	0.166708	0.97822	0.206003	0	0.979273	0.198331		0.511997	0.309951
Gemella	0.00569606	0	0.00064787	2.25558	0.069873		0	2.74759e-05	3.85408e-05	0	1.18943	0.00897267	0	0.0547467	0.045308		0.466358	0.144281
Flavobacterium	1.1446	0.762013	0.0282463	0.0926368	0.18477		0.286237	0.221649	1.07603	0.405949	0.503185	0.168972	3.4614	0.191736	1.43072		0.442453	0.860653
Clostridium	0	0	2.17374	0	0		0.000881262	0.127178	0.0283231	0.00224643	0	0	0	0.000163795	0		0.434748	0.0176436
Clostridium sensu stricto 1	0.156119	0.0811978	0	0.0402454	1.88923		0	0	0	0	0.0569769	0.026783	0.199036	0.150842	0.0476522		0.433358	0.0534767
Lysinibacillus	0.901733	1.17075	0.0133827	0.012032	0.00551818		0	0	4.61875e-05	0	0.0029292	0.00578447	0	0.0127636	0.0121265		0.420682	0.00373888
Soonwooa	1.91844	0.114635	0	5.61036e-05	0.0339288		0	0	0	0	0.00180334	0.0067636	0	0.172384	0.0355829		0.413411	0.0240594
Denitrificimonas	0	0	1.95573	0	0		0.0101744	0.0322656	1.18484	0.028896	0	0	0	0	0		0.391146	0.139575
Enterococcus	0.836747	0	0.0139437	0.73206	0.287262		0.000864075	0.00122128	0.0419566	0.00369975	1.30154	11.9093	0	11.8182	0.100478		0.374003	2.79747
Comamonas	0.703589	0.819802	0.169173	0.0923119	0.0845964		0.072999	0.191883	0.141	0.175344	0.116216	0.0808543	0	0.0422067	0.0405127		0.373894	0.0956684
Moraxella	0.826532	0.296467	0.299231	0	0.437701		0.28355	4.4393	0.964612	2.11396	0	0.023949	0	1.42097	0.015345		0.371986	1.02908
Ignavigranum	0	0	0	0	1.7368		0	0	0	0	0	0.00279769	0	0.0249209	0		0.347359	0.00307985
Microbacterium	0.993386	0.491819	0.00589849	0.015115	0.108404		1.4355	2.68443	0.941751	3.77374	0.0074407	0	0	0.00267894	0.282455		0.322924	1.01422
Luteimonas	0.878654	0.474969	0.00540196	0.221582	0.0100499		0.0268172	0.033046	0.0922475	0.0337338	0.112441	0.0240468	0	0.0663479	0.0932061		0.318131	0.0535429
Macrococcus	0.0427739	0.101836	0.0164501	0.00244152	1.4226		0.0328382	0.0137821	0.086191	0.0324918	0.00165603	0.198808	0	0.424944	0.047093		0.31722	0.0930894
Empedobacter	1.42821	0.0880984	0.051658	8.54378e-05	0.0154626		0.0107605	0.00399475	0.0211688	0.00179161	0.000897395	0.0338104	0	0.119697	0.00438264		0.316704	0.0218337
Dolosicoccus	0	0	0	0	1.47241		0	0	0	0	0	0	0	0.000915602	0		0.294483	0.000101734
Peptostreptococcus	0	0	0	0.0630569	1.39163		0	0	3.07916e-05	0	0.000628359	0.202198	0	0.0946926	0.0135046		0.290937	0.0345615
Parvimonas	0.0051066	0	0.00150784	0	1.44451		0	0	0	0	1.22071e-05	0.00271315	0	0.0850593	0.00720927		0.290224	0.0105549
Achromobacter	0	0	0.00832432	1.28652	0.00598855		0.0238545	0.00732832	0.00868489	0.0545493	2.90505	0.00247914	0	0.0167842	0.925015		0.260167	0.438194
Methylobacterium-Methylorubrum	0.0356306	0.344371	0	0.556253	0.335716		0	0	0	0	0.809481	0.101939	0	0.134623	2.94638		0.254394	0.443603
Thermus	0	0	0.00120417	1.26735	0.00226973		0.0128408	0.050899	0.789718	0.0172495	0.295319	0.0341982	0	0.0276829	0.00779125		0.254165	0.1373
Aeromonas	0.0693201	0.215475	0.732798	0.000752074	0.234129		0.801184	0.406173	1.61597	2.79475	0.0542687	0.480912	0.625585	0.240183	0.306906		0.250495	0.813992
Bradyrhizobium	0.0640354	0.735153	0.00840722	0.0122198	0.386998		0.00215246	0.0263209	0.0217156	0.0024826	0.0466029	0.00493957	0	0.0118793	0.118189		0.241363	0.0260314
Latilactobacillus	0.490724	0.0652121	0.00795268	0.571056	0.0244117		1.27258e-05	0.000605681	0.00276789	0.000611806	0.718475	0	0	0.000582208	0.000933509		0.231871	0.0804432
Veillonella	0.0204264	0	0.0116404	0.997115	0.104344		0.000270423	0.000256845	0.000331164	0	0.779242	0.0723041	0	0.0873072	0.0866709		0.226705	0.114043
Romboutsia	0.800152	0.00805854	0.00533149	0.0103932	0.230018		0	2.2419e-05	0	0	0.00183545	0.0268921	0	0.265865	0.00364027		0.210791	0.0331395
Ralstonia	0.695033	0.206107	0.0944749	0.00666621	0.00464536		2.54516e-05	4.12028e-05	0.000464138	0.0176409	0.0764198	0.000451843	0	0.00804693	0.00406616		0.201385	0.0119063
Prevotella	0.378222	0.034971	0.353262	0.00128895	0.199729		0.00687823	0.0405873	0.00826198	0.00396247	0.0073975	0.355653	0	2.98923	0.0229863		0.193495	0.381662
Citrobacter	0.641777	0.17664	0.0905014	0	0.0381865		0.00647085	0.0153065	0.0769191	0.242742	0.00108622	0.256025	0	0.05647	0.00326588		0.189421	0.0731429
Mesorhizobium	0.159249	0.291263	0.000214876	0.478839	0.00115523		0.000761221	0.000349999	0.000200166	0.000501364	1.41171	0.000606609	0	0.000421965	0.0217729		0.186144	0.159592
Arthrobacter	0.0354703	0.750114	0.0568753	0.0405865	0.0421036		0.351134	0.0454882	0.634025	0.0195469	0.0321016	0.000595517	0	0.00329012	0.0446541		0.18503	0.125648
Aerococcus	0.427078	0.071613	0.00781482	0.0555702	0.330511		0.00017498	0.00107826	0.00535778	0.00120429	0.000462337	0.0189709	0	0.0301651	0.0163078		0.178517	0.00819126
Vagococcus	0	0.0116104	0.383783	0.451047	0.0291522		0.00275299	0.000938669	0.0218212	0.00100209	0.00887002	0.111782	0.0922392	0.0102725	0.0200444		0.175119	0.0299692
Simplicispira	0.579574	0.149282	0	0.0353035	0.0713435		0.00112305	0.000710038	0.00293766	0.00230599	0.00128805	0.0247434	0	0.0058274	0.0608038		0.167101	0.0110821
Prevotella_7	0.402427	0	0	0	0.400743		0	0	0	0	0.00525117	0.0751924	0	2.20948	0.0228119		0.160634	0.256971
Allorhizobium-Neorhizobium-Pararhizobium-Rhizobium	0.281843	0.17005	0	0.105424	0.226061		0	0	0	0	0.93199	0.312746	0.511555	0.125721	0.172099		0.156675	0.228235
Mycoplasma	0.256142	0.0369052	0.0620347	0	0.386235		0	0.00642565	0	0	0	0.400156	0	0.870421	5.98147e-05		0.148263	0.141896
Vitreoscilla	0.644791	0.0285662	0.048722	0.00738138	0.00575343		0.00124713	0.000272782	0.000978831	0.000437139	0	0.00905196	0	0.0122588	0.0107805		0.147043	0.0038919
Leuconostoc	0	0.0121872	0.0184479	0.684773	0.00699509		0.00350526	0.000232655	0.00604687	0.000161116	0.278649	0.00125663	0	0.00539376	0.000287925		0.144481	0.032837
Rhodococcus	0.179023	0.0509966	0.387876	0.0202926	0.0680419		2.21711	3.33683	2.31115	4.29255	0.0429049	0.0737045	0	0.0113503	0.785312		0.141246	1.45232
Terrisporobacter	0.247102	0.00679703	0	0.00264124	0.439563		0	0	0	0	0.000239016	0.000396328	0	0.0192531	0.00812376		0.139221	0.00311247
Pseudochrobactrum	0.332034	0.348236	0	0.00369624	0.0118924		0.443247	0.0700897	0.480582	0.155306	0.0107329	0.0508097	0.340129	0.0640063	0.0764032		0.139172	0.187923
Anaerococcus	0	0	3.9985e-05	0.385444	0.308349		0	0	0	0	0.713804	0.0282818	0	0.0112462	0.0137185		0.138767	0.0852278
Methylobacterium	0	0	0.658007	0	0		0.0292666	0.0570008	0.0255663	0.0101123	0	0	0	0	0		0.131601	0.0135496
Youngiibacter	0	0	0	0.648307	0		0	0	0	0	0.358722	0.00391416	0	0	0		0.129661	0.0402929
Moellerella	0	0	0.60767	0.0132928	0		0	0.0107692	0.0085982	0.00641729	0.000583678	0	0	0	0		0.124193	0.00292982
Listeria	0.318131	0.00415679	0	0.214023	0.0752552		0.00261901	0.000230332	0.000811166	0.000540501	1.03984	0.00160207	0	0	1.19543		0.122313	0.249008
Stutzerimonas	0	0	0.592434	0	0		0.532874	0.606614	0.369797	0.948174	0	0	0	0	0		0.118487	0.273051
Kocuria	0.0524902	0.00490882	0.0788076	0.0568802	0.39479		0.0195299	0.0626296	0.192814	0.278006	0.119811	0.193068	0	0.0461662	0.10724		0.117575	0.113252
Granulicatella	0.0051066	0	0.00265832	0.547559	0.0276267		0.00015271	0.000358704	0.00121762	0	0.240693	0.00115632	0	0.00547918	0.0108023		0.11659	0.0288733
Micrococcus	0.226866	0.00565739	0.121591	0.0878905	0.137918		0.0171038	0.0219372	0.0326885	0.0392549	0.308486	0.0185864	0	0.167245	0.119479		0.115985	0.0805312
Ottowia	0.497632	0.0347512	0.00800441	0.0114416	0.0108393		0.000938974	0.0151531	0.0021787	0.0194176	0.000383524	0.0442174	0	0.380664	0.0217532		0.112534	0.0538562
Sphingobium	0	0	0.0113134	0.0654005	0.483222		0.227414	0.352309	0.134085	0.0918843	0.0135073	0.0784418	0	0.105346	0.0618964		0.111987	0.11832
Polaromonas	0.108388	0.334148	0	6.31389e-05	0.116469		0.00248993	0.00030423	0.0158646	0.00103983	0.000212084	0.00746538	0	0	0.799402		0.111814	0.0918642
Abditibacterium	0	0	0	0.521161	0.00104411		0	0	0	0	0.11962	0.00233762	0	0.00485747	0.0355701		0.104441	0.0180428
Curvibacter	0.133998	0.379762	0	0.000809671	0.00427439		1.90887e-05	0	0.00014281	6.97389e-05	0.165228	0.216748	0	0.000657489	0.080535		0.103769	0.0514889
Finegoldia	0.337356	0	0.00426269	0.133023	0.0367981		0	2.94845e-05	0.000262381	0	0.671608	0.00518682	0	0.00467027	0.000140254		0.102288	0.0757663
Herbaspirillum	0.403011	0.0816	0.007886	0.00134372	0.00198239		4.77218e-05	0.00211783	0.00100682	0	0.000664186	0.001495	0.0879318	0.0514471	0.00120241		0.0991647	0.0162125
Turicibacter	0.0115022	0.010392	0.122097	0.00168181	0.341973		0	0	0	0.00022044	0	0.0150492	0	0.163729	0.01087		0.0975292	0.0210965
Rhodopseudomonas	0	0	0.000290748	0	0.470047		0.00658743	0.0769198	0.00623139	0.00646451	0	0.0212539	0	0.00333317	0.166609		0.0940675	0.0319332
Lawsonella	0.0416701	0	0	0.388575	0.0350576		0	0	0	0	1.73489	0.0666459	0	0.168231	0.112826		0.0930606	0.2314
Shewanella	0	0.022196	0.0112931	0.202657	0.218619		0.530796	0.0742977	1.88335	2.3397	0.470981	0.126594	0.0740081	0.0188956	0.218205		0.090953	0.637426
Lactobacillus	0.0764708	0.089782	0.00412112	0.114623	0.165353		0.00494321	0.00409174	0.0211013	0.000626891	0.0282483	0.0212094	0	0.0383333	0.0810347		0.09007	0.0221765
Qipengyuania	0.0113921	0	0	0.169448	0.255158		0.0278059	0.0225431	0.0195543	0.00443611	0.0882933	0.00235891	0	0.0347627	0.216813		0.0871995	0.0462852
Skermanella	0	0	0	0.431497	0.00280296		0	0	8.62648e-05	0	0.213204	0.000967816	0	0.0813356	0.000261591		0.0868601	0.0328728
Deinococcus	0.243342	0.0595146	0.000323935	0.0264511	0.103821		0.00684576	0.143401	0.0283367	0.251076	0.42357	0.0964628	0	0.199181	0.296203		0.0866907	0.160564
Actinobacillus	0.0382995	0	0	0.016639	0.355257		0.00010266	0	3.07768e-05	1.60341e-05	0	0	0	0.194318	0.000782012		0.0820391	0.0216944
Lysobacter	0	0.0754915	0.0138147	0.00012303	0.312245		0.0210657	0.387207	0.0543197	0.860956	0.20039	0.00284997	0	0.023414	0.0663468		0.0803348	0.179617
Halomonas	0.00843412	0	0.00193759	0.00955247	0.381532		0.0194689	0.00377733	0.0908754	0.0106273	0.0102985	0.026194	0	0.0586294	0.00407462		0.0802912	0.0248828
Neisseria	0.0684834	0	0.00140011	0.239852	0.0796836		0.000111351	0.00799647	4.85499e-06	0	0.317038	0.0461273	0	0.0445028	0.0345948		0.0778837	0.0500418
Actinomyces	0	0	0.040031	0.0149709	0.329897		0.0170416	0.000121594	0.00142821	4.6033e-05	0.0160564	0.0100809	0	0.0281384	0.0708002		0.0769799	0.0159681
Lactiplantibacillus	0	0	0	0.382111	0.00131265		0	1.47423e-05	1.53958e-05	0	0.820568	0	0	0	0.00739951		0.0766847	0.0919998
Helcococcus	0	0	0	0.000578358	0.373675		0.00398279	0	0	0	0	0.00491334	0	0.0321855	0		0.0748506	0.00456463
Fictibacillus	0	0	0	0.367781	0		0	0	0	0	0.0198499	0	0	0	0		0.0735562	0.00220555
Blastocatella	0.0862392	0	0	0.275974	0.0025265		0	0	0	0	0	0.0146904	0	0.0337193	0.615267		0.072948	0.0737418
Exiguobacterium	0.129618	0.0814267	0.000565521	0.063017	0.0857359		0.0269078	0.00584058	0.0139963	0.0315238	0.118568	0.041049	0.00931671	0.210134	0.072322		0.0720726	0.0588509
Shinella	0	0	0.344568	0	0.00585978		0.197037	0.29265	0.160552	0.987568	0.0422812	0.00538763	0	0.00346228	0.0184551		0.0700856	0.18971
Chryseomicrobium	0.0519901	0	0	0.282861	0.00527195		0	0	0	0	0.0015313	0	0	0.000860571	0.0136767		0.0680246	0.00178539
Abiotrophia	0	0	0.00854443	0.329302	0.0021656		0	1.48849e-05	0	0	1.48476	0.000581744	0	0.00152974	0		0.0680023	0.16521
Jeotgalibaca	0	0	0.293443	0.0458002	0.000763233		1.27258e-05	3.76761e-05	0.00269328	7.81013e-05	0.000904771	0.0254552	0	0.207192	0.00126085		0.0680012	0.0264038
Gemmobacter	0.198725	0.0761932	0	0.0348601	0.0295596		0.0634835	0.125152	0.0267534	0.0941496	0	0.00480981	0	0.0139675	0.0179837		0.0678676	0.0384777
Rikenellaceae RC9 gut group	0.0835422	0.208251	0	0	0.0237313		0	0	0	0	0	0.024211	0	0.513885	0.00469629		0.0631049	0.0603102
Jeotgalicoccus	0	0	0.0224449	0.248704	0.0437761		0.0626994	0.00294862	0.176599	0.000602895	0.0363416	0.0334696	0	0.881352	0.00935362		0.062985	0.133707
Uruburuella	0	0.00623519	0.290958	0.000616041	0.00971173		0.0118529	0.000844794	0.00847913	0.0197912	0	0.0102154	0	0.135124	0.00116194		0.0615041	0.0208299
Acetobacter	0	0	0	0.291652	0.00049629		0.000117714	1.47591e-05	5.17318e-05	0	0.109094	0	0	0.00383396	0		0.0584298	0.012568
Proteiniclasticum	0	0.0394895	0	0.00230755	0.248686		0	0	0	0	0	0.0112913	0	0.0886681	0.062252		0.0580966	0.0180235
Paeniglutamicibacter	0.100966	0.0768514	0	0.0174282	0.0931955		0.00182037	0.0175356	0.0627202	4.81024e-05	0.00989986	0.000601543	0	0	0.250153		0.0576883	0.0380866
Turicella	0	0	0	0.286452	0.000984591		0	0	0	0	0.367186	0.000854136	0	0.00610099	0.0351723		0.0574873	0.0454793
Ligilactobacillus	0	0	0.109737	0.164105	0.0102236		0	0.000134514	0.0003695	0	0.169753	0.0117963	0	0.0847533	0.0122054		0.056813	0.0310013
Serratia	0	0.16248	0.053671	0.0635765	0.00284511		0.108902	0.191766	0.0258386	0.0999819	0.0196418	0.0343437	0	0.0378809	0		0.0565145	0.057595
Prevotellaceae NK3B31 group	0.0438	0.166272	0	0	0.0664634		0	0	0	0	0	0.0150466	0	0.824547	0.0449859		0.055307	0.0982866
Neomicrococcus	0	0	0	0	0.276014		0.000622324	0.000282647	0.000580779	0.000315916	0	0.000764956	0	0.000574273	0.000158238		0.0552029	0.00036657
Haematobacter	0.254174	0.00380257	0.000914229	0	0.015261		0.0156619	0.0815634	0.0091401	0.00450026	0	0.0022737	0	0.00100405	0.000765766		0.0548303	0.0127677
Tyzzerella	0	0	0	0	0.265416		0	0	0	0	0.000130819	9.28057e-05	0	0.000357696	3.64792e-05		0.0530833	6.86445e-05
Yersinia	0	0.0125793	0.0588647	0.00689109	0.168849		0.0809836	0.198255	0.114926	0.0536268	0.00245566	0.095634	0.0423919	0.0174118	0.141167		0.0494368	0.0829834
Pedobacter	0	0.0900958	0.00923742	0.000792095	0.146989		0.00316159	0.0273099	0.0175371	0.00279987	0.0560309	0.108231	0	0.0176446	0.639877		0.0494228	0.0969547
SM1A02	0	0.245706	0	0	0.000867275		0	0	0	0	0	0	0	0.0021445	0.00100513		0.0493146	0.000349959
Dellaglioa	0	0.183856	0	0.0547519	0.00296181		0	0	0	0	0.00381915	0	0	0	0		0.048314	0.00042435
Variovorax	0	0.0942429	0.00511479	0.132714	0.00935941		0.0724276	0.00987471	0.017187	0.00287052	0.448086	0.00870618	0	0	0.0692746		0.0482862	0.0698252
Klebsiella	0	0	0.0901192	0	0.148972		0.0109792	0.0109505	0.0440643	0.559744	0	2.00275	0.10062	0.214208	0.0873755		0.0478183	0.336743
Brevibacterium	0.101713	0.0138408	0.00286835	0.0295863	0.0777198		0.00725879	0.0123146	0.0276408	0.00615761	0.435703	0.0373045	0	0.117523	0.161439		0.0451457	0.0894824
Salmonella	0.0295231	0	0	0	0.195713		0.00139666	0.000171105	0.00347094	0.0015387	0	0.0402487	0.00465024	0.0829971	0.717203		0.0450471	0.0946307
TM7a	0.176585	0.0102244	0	0	0.026992		0	0	0	0	0.0219626	0.00101506	0	0.000583384	0.165276		0.0427602	0.0209819
Duganella	0	0.113269	0	0.00411599	0.0774523		2.22702e-05	0.00293369	0.00111903	0.00108551	0	0.0357309	0.0876845	0.000722286	0.122368		0.0389674	0.0279629
Pseudoclavibacter	0.0856538	0.0670196	0.000207328	0	0.0412955		0.00288876	0.00456639	0.00638451	0.0115546	0	0.0274239	0	0	0.0691121		0.0388353	0.0135478
Cellulosilyticum	0	0.186911	0	0	0.00357409		0	0	0	0.00305504	0	0.00250516	0	0.0108969	0		0.0380969	0.00182857
Janibacter	0.097901	0.0793336	0.00710077	0	0.00104954		0.0466841	0.0459618	0.0450547	0.0119919	0	0.000397777	0	0	0.00479386		0.037077	0.0172093
Sphingobacterium	0.0247904	0.0569573	0.0761196	0.000169521	0.0262535		0.422089	0.175353	0.322152	0.209917	0.0216142	0.127978	0	0.101526	0.0600561		0.0368581	0.160076
Luteococcus	0	0	0	0	0.178426		0	0	0	0	0	0.00196426	0	0	0.208609		0.0356851	0.0233971
Alkalibacterium	0	0	0	0.167817	0.00888787		0	0	0	0	0.000722951	0	0	0.0506977	0		0.0353411	0.0057134
Devosia	0	0	0	0.155421	0.0150453		0.0144685	0.00830827	0.0155581	0.00268975	0.00378146	0.00562347	0	0.0253697	0.0538955		0.0340933	0.0144105
Pseudoxanthomonas	0.0693201	0.067957	0.00235779	0.00117957	0.0263448		0.012163	0.167218	0.031219	0.346228	0.00111247	0.0217417	0	0.033571	0.0911344		0.0334318	0.0782652
Planococcus	0	0	0.15512	0.000121569	0.00500138		0.0668327	0.0227957	0.143975	0.000404493	0.000314234	0.00297631	0	0.0551004	0.00571256		0.0320486	0.0331234
Knoellia	0	0	0	0.135148	0.0250719		0	0	0	0	0.0400088	0.00291675	0	0.0172857	0.0233745		0.032044	0.00928731
Caulobacter	0	0.100644	0.00559849	0	0.0517564		0.0117878	0.0335957	0.00372445	0.00494902	0.000498306	0.0134852	0	0.037905	6.66821		0.0315998	0.752684
Lachnoclostridium	0.0229797	0	0	0.000307298	0.13448		1.27258e-05	6.31292e-06	0	0.000159634	0	0.0113414	0	0.0950033	0.0086869		0.0315535	0.0128011
Nocardioides	0.00576153	0	0.000967929	0.121177	0.0291186		0.0221087	0.00862184	0.00585398	0.000779942	0.0579268	0.00315088	0	0.0330354	0.349178		0.0314051	0.0534062
Mycoplasmopsis	0	0	0.154623	0	0		0	0	0.0059356	0	0	0	0	0	0		0.0309246	0.000659511
Clostridium sensu stricto 12	0.154162	0	0	0	9.06611e-05		0	0	0	0	0	0.000399379	0	0.0162768	0.000518054		0.0308506	0.00191047
Atopobium	0	0	0.000149368	0	0.150246		0	0	0	0	0.0144249	0.00172208	0	0.00895119	0.000143555		0.030079	0.00280464
Sphingorhabdus	0	0.00490882	0	0	0.142996		0.000187706	0	2.43256e-05	1.60341e-05	0	0	0	0.000981726	0.000774879		0.0295809	0.000220519
Collinsella	0.131234	0	0.00150784	0	0.014841		0	0	3.07916e-05	0	0	8.96079e-05	0	0	0		0.0295165	1.33777e-05
[Eubacterium] nodatum group	0	0	0	0.01643	0.131087		0	0	0	0	0.0126494	0.00954259	0	0.164437	0.000780276		0.0295035	0.0208233
Ureibacillus	0.147111	0	0	0	0.000114033		0	2.2419e-05	0	0.00128109	0	0	0	0.000447708	0		0.0294449	0.000194579
Brachybacterium	0	0	0.0928829	0.00052793	0.0535898		0.0069786	0.0140467	0.0056049	0.016712	0.00751202	0.00601163	0	0.035592	0.0679178		0.0294001	0.0178195
Alloprevotella	0.0459136	0	0	0.00820777	0.0926781		0	0	0	0	0.00339073	0.0412501	0	0.643651	0.0255133		0.0293599	0.0793117
Ornithobacterium	0	0	0	0	0.145639		0	0.00205586	4.85499e-06	0	0	0.00049864	0	0.0101882	0		0.0291278	0.00141639
Leucobacter	0.0586366	0.0590508	0.000356257	5.54373e-05	0.0251912		0.0864341	0.0374599	0.183897	0.0729789	0.000867103	0.00804266	0	0.005738	0.130854		0.0286581	0.0584747
UCG-005	0.0289564	0	0	0.0423766	0.0712335		0	0	0	0	0.00846421	0.0909568	0	1.75426	0.0374035		0.0285133	0.210121
Myroides	0	0.0494024	0.0449887	0.0390616	0.0037537		0.0774805	0.0206586	0.241615	0.254359	0.0469104	0.0103913	0	0.0206677	0.0403348		0.0274413	0.0791575
Enterobacter	0	0.012714	0.11837	0.00213354	0		0.0244619	0.0162816	0.0134709	0.281806	0.000145367	0	0	0	0		0.0266435	0.0373518
Altererythrobacter	0	0	7.99701e-05	0.129359	0.00331508		0.0389187	0.0224286	0.010915	0.02642	0	0.00510391	0	0.00996635	0.00261822		0.0265508	0.0129301
Treponema	0	0	0.00204573	0.00706834	0.121843		0	0.00342513	0.0230766	0.00259585	0.023313	0.0102564	0	0.233182	0.0136026		0.0261914	0.0343835
Christensenellaceae R-7 group	0	0.0790826	0	0.000539036	0.0491058		0	0	0	0	0.000398928	0.0631261	0	0.693544	0.0116957		0.0257455	0.0854183
Alkanindiges	0.0172846	0.0451413	0	0.00248492	0.063816		0	0	0	0	0.00020193	0.105247	0	0.0842503	0.725664		0.0257454	0.101707
Campylobacter	0.0298151	0	0.000364244	0.00062137	0.095286		0	0.000662001	4.48393e-05	0.000236474	0.00493113	0.478597	0	0.474552	0.0392674		0.0252173	0.110921
Haemophilus	0	0.0209522	0.0105749	0.00949721	0.0845787		0	0.0426537	6.15833e-05	0	0.0600281	0.0246905	0	0.0531554	0.0787873		0.0251206	0.0288196
Filifactor	0	0	0	0.02284	0.097284		0	0	0	0	0.00842295	0.00150998	0	0.080757	0		0.0240248	0.0100767
Blautia	0.0556345	0	0.0198344	0.00645908	0.0375737		0.00108938	0.00306023	0.000227098	0	0.00551633	0.00920919	0	0.103617	0.0310056		0.0239004	0.0170805
Kurthia	0	0.0185741	0.0020195	0.000539036	0.0970673		0.000545262	0.0730757	0.0255079	0.00214391	0	0.180859	0	0.229889	0.0377612		0.02364	0.0610868
Salana	0	0.113099	0	0.00212057	0.00162793		0	0	0	0	0.00057295	0.00150871	0	0	0.00222783		0.0233696	0.000478833
Roseomonas	0	0	0.00367636	0.00496985	0.104423		0.00617691	0.0212653	0.00630701	0.0344184	0.000742001	0.0259459	0	0.01654	0.120216		0.0226138	0.0257345
Giesbergeria	0.105936	0	0	0	0.00398191		0	0	0	0	0.000436911	0.000701644	0	0.000385397	0.00591934		0.0219836	0.000827032
Intestinibacter	0.100328	0	0	6.29932e-05	0.00741624		0	0	0	0	1.65635e-05	0.000328562	0	0	0.00166572		0.0215614	0.000223427
Kaistella	0	0	0.106229	0	0		2.2109	1.5796	5.43313	0.77372	0	0	0	0	0		0.0212457	1.11082
Murdochiella	0	0	0	0.000192513	0.104606		0	0	0	0	0.038678	0.00411231	0	0.00132591	0.00136156		0.0209598	0.00505309
Leadbetterella	0.0279674	0.0721669	0	0.00309682	0		0	5.93862e-05	0.000858381	0.000521051	9.66873e-05	0.00022289	0	5.04449e-05	0		0.0206462	0.000200982
Azospirillum	0	0	0	0.100346	0.00122547		6.36291e-06	3.86432e-05	0	6.20671e-05	0	0.0121461	0	0.00985231	0.000529404		0.0203142	0.00251499
Pelomonas	0.0554247	0.0158617	0	0.00015171	0.0289043		0	2.21638e-05	0	0	0.0387878	0	0	0	0		0.0200685	0.00431222
Rhodoferax	0	0.0401229	0	0.00248534	0.0530148		0.000454948	0.00274293	0.00379463	0.000371711	0.00739891	0.0142716	0	0	0.193016		0.0191246	0.0246723
Microvirgula	0	0.0579939	0.00759287	0	0.0293503		0	0.00700001	0.000191035	0.00144993	0	0.00945069	0	0.0187604	0.00235147		0.0189874	0.00435594
Xylophilus	0	0.0102369	0	0	0.083585		5.09032e-05	2.00138e-05	4.21429e-05	0	0	0.00986135	0	0.0224247	0.0325217		0.0187644	0.00721342
Mycobacterium	0	0	0.00280228	0	0.0905361		0.0126612	0.0381239	0.00138513	0.00316352	0.00282836	0.0170139	0.0652467	0.181636	2.2127		0.0186677	0.28164
Pediococcus	0	0	0.00103664	0.090204	0.0015593		0	0	0	0	0.18069	0.000214914	0	0.0518235	0		0.01856	0.0258587
Ruminococcus	0.0576153	0	0.000410703	0.000600805	0.0330398		0	0	0	0	0.0049403	0.0645779	0	0.53374	0.0183322		0.0183333	0.0690656
Hafnia-Obesumbacterium	0	0.0264321	0	0.0135529	0.0506547		0	0	0	0	0.0078473	0.014876	0	0.00326193	0.0085436		0.0181279	0.00383653
Ezakiella	0	0	3.9985e-05	0	0.0896914		0	0	0	0	0	0.000403932	0	0.00061423	0.00015379		0.0179463	0.000130217
Dermacoccus	0.00337365	0	0.0400659	0.00174803	0.042764		0.0184221	0.0325506	0.0461076	0.0143711	0.00650896	0.021485	0	0.0173793	0.0400611		0.0175903	0.0218762
Aminobacter	0.0830057	0	0.000859505	0.00199813	0.00135026		0.0067786	0.00590889	0.0129674	0.00662116	0.020632	0.00212538	0	0.00358783	0.0253188		0.0174427	0.00932667
Leptolyngbya PCC-6306	0.0861529	0	0	0	0		0	0	0	0	0	0	0	0	0		0.0172306	0
Phascolarctobacterium	0.0345692	0	0.018037	0	0.0320164		0.000400057	0.0116007	0.010228	0.00675929	0.000337981	0.0284725	0	0.33385	0.00857113		0.0169245	0.0444688
Sporosarcina	0	0.0809151	0	0	0.000593688		0	0	0.000138562	0	0.0322929	0	0	0.00741181	0		0.0163018	0.00442703
Peptococcus	0	0	0	0	0.0794493		0	0	0	0	0	0.000152812	0	0.00141763	0.00183142		0.0158899	0.000377985
Anaerovibrio	0	0.0640768	0	0	0.0135693		0	0	0	0	0	0.0086486	0	0.0766756	0.00694445		0.0155292	0.0102521
Diaphorobacter	0.0469443	0	0.0299093	0.000140605	0		0.70577	0.442241	0.736986	0.882931	0	0	0	0	0.000396405		0.0153988	0.307592
Afipia	0	0.0709021	0	0	0.00578745		0.00350914	0	0.00152539	0	0.0669957	0.00127137	0	0.000386801	1.18005		0.0153379	0.139305
Prevotella_9	0.0357462	0	0	0.00114334	0.0392931		0	0	0	0	0.00375049	0.00689407	0	0.221315	0.0647752		0.0152365	0.0329705
Globicatella	0	0	0	0.000843632	0.075266		0	0	0	0	0	0.00160496	0	0.0554881	0		0.0152219	0.00634367
Galbitalea	0	0	0	0	0.0758275		0	0	0	0	0.00549813	0	0	0	0.0985309		0.0151655	0.0115588
Fenollaria	0	0	0	0.0739559	0.00158548		0	0.00253267	0	0	1.49081e-05	0.00012765	0	0	0		0.0151083	0.000297247
Gallicola	0	0	0	7.5253e-05	0.0747257		0	0	0	0	0	0.00500348	0	0.0128409	0.0222768		0.0149602	0.00445791
Weissella	0	0.00858854	0.00103072	0.0620346	0.00161559		0.00030798	1.47423e-05	0.000677416	0	0.0669325	0.00154962	0	0.00215156	0.00743079		0.0146539	0.00878495
Epilithonimonas	0	0	0.0724185	0	0		0.0607035	0.480686	0.0420167	0.197045	0	0	0	0	0		0.0144837	0.0867169
Proteiniphilum	0.036075	0.0316868	3.9985e-05	0	0.00371125		0	3.86936e-05	0.000561426	0.000191561	0	0.00218392	0	0.0260762	0		0.0143026	0.00322798
Sandaracinobacter	0	0	0	0.000328006	0.070857		0	0	0	0	0.000217546	0.000619016	0	0.000605208	0.000428116		0.014237	0.000207765
Limosilactobacillus	0	0.0249408	0.00258234	0.00232425	0.0405019		0.000392654	0.017878	0.000123269	0.000400557	0.190428	0.0021684	0	0.0703552	0.003622		0.0140699	0.0317076
Paeniclostridium	0	0.0698812	0	0	0.000351906		0	0	0	0	0	0.0230635	0	0.152881	0		0.0140466	0.0195494
HT002	0	0	0	0.00154803	0.0686097		0	0	0	0	0.0025786	0	0	0.00251851	0.00534998		0.0140315	0.00116079
Gordonia	0	0	0.0659549	0	0.00352828		0.0528124	0.0739739	0.124446	0.0533706	0.0207774	0.000678273	0	0.00976313	0.000935827		0.0138966	0.0374175
Aridibacter	0	0	0	0.0692523	0.000213539		0	0	0	0	0.00562928	0.00217751	0	0.00142666	0.00429778		0.0138932	0.00150347
Acetoanaerobium	0.0635434	0	0.000189353	0.00142363	0.00309563		3.18145e-06	0.00162915	0.000382124	0.0200384	0	0.0349487	0	0.0202194	0.0247954		0.0136504	0.0113352
Amaricoccus	0	0	0	0.00807107	0.0588997		0	0	0	0	0.0051903	0.000925428	0	0.00577602	0.0329161		0.0133941	0.00497864
Pasteurella	0	0	0.00015994	0	0.0658575		0.00164256	0.000123679	0.00425267	4.6033e-05	0	0.000242865	0	0.0147407	0		0.0132035	0.00233872
Vulcaniibacterium	0.0574841	0.00570386	0	0	0.00136177		0	0	0	0	0	0.00196994	0	0.00130291	0.0256313		0.01291	0.00321158
Alistipes	0	0	0.0615592	0.0015229	0.000272089		0	0.000141865	0	0.00127592	0.00260316	0.0081978	0	0.175841	0.00599001		0.0126708	0.0215611
Rahnella1	0	0.0511778	0	0.0101457	0		0	0	0	0	0.037243	0	0	0	0		0.0122647	0.00413811
Sphingopyxis	0.00759474	0.0203911	0.00472088	0.000867819	0.0253487		0.436431	0.230261	0.0585799	0.0791538	0.0984397	0.0172573	0	0.00683325	0.0427594		0.0117847	0.107746
Tepidimonas	0.0455685	0	0.00064787	0	0.0121792		0.0192335	0.0254081	0.407328	7.12739	0	0.00685869	0	0.0195101	0.00251614		0.0116791	0.84536
Johnsonella	0	0	0	0	0.0583421		0	0	0	0	0.00350793	0.000122393	0	0.0235176	0.000281948		0.0116684	0.00304776
Faecalibacterium	0	0.0371531	0.00188916	0.00961865	0.00886907		0	0.00605646	2.05423e-05	4.6033e-05	0.0104556	0.0722665	0	0.198745	0.190149		0.011506	0.0530821
Nesterenkonia	0	0	0	0	0.057482		3.18145e-06	1.47423e-05	0.00029506	0	0	0.00323914	0	0.00389073	0.0134065		0.0114964	0.00231659
Williamsia	0	0	0	0.0557861	0.00148854		0	0	0	0	0	0.000209661	0	0.00374566	0.071403		0.0114549	0.00837315
Novosphingobium	0	0	0.000424141	0.0299556	0.0268153		0.141729	0.0684032	0.0165384	0.0207132	0.130126	0.0582294	0	0.0397085	0.0205085		0.011439	0.0551062
Rubellimicrobium	0.0469925	0	0	0	0.00986548		0	0	0	0	0.00275708	0.000158504	0	0.00606244	0.0100198		0.0113716	0.00211087
Pseudarthrobacter	0	0	0.000149368	0.00103584	0.0543652		0.012401	6.69108e-05	0.00121338	0	0.0269928	0.00218113	0	0.00631911	0.0440904		0.0111101	0.0103628
Glutamicibacter	0	0.0456931	0.00427829	0.00166708	0.00383406		0.0558428	0.0434516	0.137816	0.0129234	0.000820482	0.0114283	0	0.0130585	0.0302966		0.0110945	0.0339597
Xanthomonas	0	0	0.0487142	0.00326791	0.00334997		0.00991377	0.0215691	0.0183852	0.0181766	0	0.000327713	0	0.0151517	0		0.0110664	0.00928045
Bifidobacterium	0	0	0.00946334	0.0318841	0.0136848		1.27258e-05	0.0289847	0.0056952	0	0.00966227	0.0127032	0	0.0505267	0.329734		0.0110064	0.048591
Paludibacter	0	0	0	0.00734491	0.0472068		0	2.95517e-05	0.00317974	6.90495e-05	0.00622971	0.000893256	0.00368626	0.00671674	0.00388909		0.0109103	0.00274371
Leptotrichia	0.0234962	0	0.000149368	0.00112951	0.0294066		0	0	0	0	0.00345441	0.00730117	0	0.0500933	0.00552251		0.0108363	0.00737459
Riemerella	0	0	0	0	0.0526186		6.36291e-06	0	0.00055649	5.64854e-05	0	0.00070688	0	0	0		0.0105237	0.000147358
Verrucomicrobium	0	0.0523369	0	0	0.00021893		0	5.31811e-05	0	0	0	0.000178037	0	0.000466681	0.00677116		0.0105112	0.000829896
Bergeyella	0.0076599	0	0	0.000897655	0.0438856		0	0	0	0	0.0081763	0.00777773	0	1.24051	0.00353755		0.0104886	0.140001
Fastidiosipila	0	0	0	0	0.0514656		0.00116842	0	0	0	0	0.00438607	0	0.0603171	0		0.0102931	0.00731907
Oxalicibacterium	0	0	0	0.0500303	0.00120626		0	0	0	0	0	0.00101072	0	0	0.0289375		0.0102473	0.00332758
Cloacibacterium	0	0	0.00410265	0.00335977	0.0435932		0.0259484	0.00737518	0.0215021	0.129635	0.00179635	0.13259	0.165136	0.481917	0.39836		0.0102111	0.151584
NK4A214 group	0.0230461	0	0	0.000423528	0.0268303		0	0	0	0	0.000250695	0.0394212	0	0.317474	0.00733349		0.01006	0.0404977
Cellulomonas	0	0	0	0.0452957	0.00497012		0.00574752	0.000102992	0.00257047	0.000172947	0.0135888	0	0	0.000710132	0.0169154		0.0100532	0.00442314
Lacticaseibacillus	0	0	0	0.0488194	0.000542112		0	5.16651e-05	1.40476e-05	0	0.167013	0	0	0	8.37405e-05		0.00987229	0.0185736
Actinotignum	0	0	0	0.000135423	0.0464049		0	0	0	0	0.0112643	0	0	0	0		0.00930806	0.00125159
Morganella	0	0.00539113	0.00230431	0.029375	0.00932026		0	0.000967202	0.000831647	0.0057201	0.00384561	0.0357192	0	0.0166063	0.0138838		0.00927814	0.00861932
Rahnella	0	0	0.0457886	0	0.000129126		0.0198433	0.0941734	0.022474	0.00397371	0	0	0	0	0		0.00918354	0.0156072
W5053	0	0	0	0.00291018	0.0429655		0	0	0	0	0	0.0241464	0.0136391	0.0934376	0.000985574		0.00917513	0.0146899
Aquabacterium	0	0	0.0024439	0	0.0427801		0.052408	0.00360332	0.00209378	0.0109564	0.0392981	0.182454	0	0.106743	0.124569		0.00904481	0.0580139
Stenotrophobacter	0	0	0	0.0451168	2.53406e-05		0	0	0	0	0.0350715	0.000267322	0	0.0102963	0.0093991		0.00902843	0.00611491
Aureimonas	0	0	0.00138646	0.0368163	0.00635636		0.0029191	0.000274134	0.000260961	0.00105585	0.00280895	0.00268702	0	0.00930429	0.0600381		0.00891182	0.00881649
Dorea	0	0	0.0390109	0.000428221	0.00437694		0.00170619	0	0.00925281	0.000486913	0.000474896	0.00173379	0	0.0309316	0.00687117		0.00876321	0.00571748
Elizabethkingia	0	0	0.03673	0	0.00698836		0.181135	0.0145924	0.270761	0.050434	0	0.00165852	0	0.0302598	0		0.00874368	0.0609822
Dechloromonas	0	0.0139324	0	0	0.0293408		9.54436e-06	0.0012314	0.0018086	0.00363695	0	0.00211859	0	0.000914257	0.0335601		0.00865464	0.00480883
Roseburia	0	0.0250009	0.0106051	0.000254395	0.00664141		0	0.000112095	0	0	0.00107236	0.00590519	0	0.0303805	0.00400443		0.00850036	0.00460829
Hydrogenophaga	0	0	0.00131797	0.0386214	0.00227286		0.0428379	0.0166958	0.0240168	0.0106316	0.0157154	0.0468306	0	0.00844316	0.00167302		0.00844244	0.0185383
Atopostipes	0	0	0	0	0.0421364		0	0	0	0	0.00017074	0.0843798	0	0.85748	0.00473374		0.00842729	0.105196
Thermomonas	0	0	0.00259148	0.000455924	0.038866		0.0123513	0.0600227	0.00271029	0.0614868	0.000991507	0.0358415	0	0.0148123	0.0514625		0.00838269	0.026631
Family XIII AD3011 group	0.0316884	0	0	0	0.00956608		0	0	0	0	0	0.00510411	0	0.0791621	0.00324729		0.0082509	0.00972372
Pseudokineococcus	0	0	0	0.0399661	0.00114794		0	0	0	0	0.000354027	0	0	0	0		0.00822282	3.93364e-05
Arcobacter	0	0.0116104	0.000748076	0.0181874	0.00788513		0.000114532	0.00554275	0.0165779	0.0309384	0.0610478	0.0200212	0	0.0430929	0.0529653		0.00768619	0.025589
Propionibacterium	0	0	0.0172115	0.000222306	0.0197986		0.00317505	0.00669975	0.00483709	0.00455507	0	0	0	0	0.00372683		0.00744649	0.00255487
Haoranjiania	0.0360241	0	0	0	0.000327851		0	0	0	0	0	0.000215453	0	0.00618656	0.000116593		0.00727039	0.000724289
Desulfovibrio	0	0.00539113	0.000618772	0	0.030318		0	0.00197838	0.00962043	0.010582	0	0.0179968	0	0.0245124	0.00735532		0.00726559	0.00800504
Proteocatella	0	0.00531671	0	0.000158181	0.0306611		0	0	0	0	0.000749326	0.0095873	0	0.021767	0.0403927		0.0072272	0.00805514
Hydrogenophilus	0.0151895	0	0.00128944	0.000193332	0.0175675		0.00285841	0.00589553	0.134951	0.479396	0	0.0114651	0	0.0604085	0.000911106		0.00684795	0.0773207
Niabella	0.0304444	0	0	0	0.00340195		0	0.000765127	0.000219663	0.000771261	0	9.69236e-05	0	0.00216769	0.00256588		0.00676928	0.000731838
Salinicoccus	0	0	0.031341	0.000720602	0.00178454		0	0	0.00923554	0	0.0870839	0.0213684	0	0.442704	0.00118551		0.00676923	0.0623975
Peptoanaerobacter	0.0102132	0	0	0	0.022305		0	0	0	0	0	0	0	0.00676	0.000115342		0.00650365	0.000763927
Clostridium sensu stricto 5	0	0	0	0.00302974	0.0294205		0	0	0	0	0	0.003815	0.0540369	0.00174496	0.074323		0.00649005	0.01488
Procabacter	0.0313283	0	0	0	0.000698813		0	0	0	0	0	0	0	0	0.0114037		0.00640543	0.00126708
Rhizorhapis	0.0132908	0	0	0	0.0181165		0	0	0	0	0.000318256	0.00300065	0	0.0153286	0.00170079		0.00628147	0.00226092
Acidipropionibacterium	0.0177202	0	0.0010055	0	0.0126533		3.4996e-05	0.000387477	0.000411178	0.000172257	4.06389e-05	0	0	0	0.0146069		0.00627581	0.00173928
Sanguibacter-Flavimobilis	0	0	0	0.000412119	0.030905		0	0	0	0	7.1106e-05	0.0151256	0	0	0.0762028		0.00626342	0.0101555
Thermicanus	0.0308089	0	0	0	7.4797e-05		0	0	0	0	0	0	0	0.00252172	0.00676004		0.00617674	0.00103131
Dyadobacter	0.0195802	0.00204489	0	0	0.00912355		0.0143333	0.0112738	0.0110523	0.00113557	7.65465e-05	0.0206593	0	0.00514803	0.205043		0.00614973	0.0298579
Buttiauxella	0	0.0249194	0	0.00252084	0.00314111		6.68105e-05	0.00180594	0.00125086	0.00338254	0.000624865	0	0	0	0.0171065		0.00611626	0.00269305
UCG-009	0.0298151	0	0	0	0.000651727		0	0	0	0	6.29843e-05	0.00387542	0	0.0579542	0.00271255		0.00609337	0.00717835
Falsirhodobacter	0	0	0	0.0294202	0.000957442		9.54436e-06	7.33867e-05	1.51261e-05	3.20683e-05	0.012686	0	0	0	0		0.00607554	0.00142401
Azorhizobium	0	0	0	0	0.0303205		0.000272631	0	0	0	0	0.000136693	0	0	0.000157023		0.00606411	6.29275e-05
Tannerella	0	0	0	0.000451804	0.0297418		0	0.000147759	0.000115622	0	0.0185532	0.00114223	0	0.000558676	0		0.00603873	0.00227972
Renibacterium	0	0	0	0	0.0301909		1.59073e-05	0	0	0	0	0	0	0	0.0044928		0.00603819	0.000500967
Pseudorhodobacter	0.0156642	0.00940649	0	0.00117757	0.00390854		0.0031782	0.000191235	0.0182128	0.00157912	3.77703e-05	0	0	0	0.0113766		0.00603135	0.00384174
Proteus	0	0	0.00247507	0	0.0276477		0.000104988	0.00059222	0.00286264	0.001584	2.23622e-05	23.8595	0	1.01525	0.000503142		0.00602455	2.76449
Phenylobacterium	0	0	0.000149368	0.00262243	0.0271568		0.015306	0.0090727	0.00327023	0.0110652	0.000116196	0.00520526	0	0.0166692	0.0153727		0.00598571	0.00845305
Propioniciclava	0	0	0.00014138	0.00524647	0.0243334		9.54436e-06	0.000196611	0.00121609	0.000245466	0.00269298	0	0	0	0.00699647		0.00594426	0.00126191
Microvirga	0	0	0	0.0266164	0.003057		6.36291e-06	8.20161e-05	0	0.00122633	0.00116773	0.00188812	0	0.00565087	0.00408241		0.00593468	0.00156709
S5-A14a	0	0	0	0	0.0295598		0	0	0	0	0	0.0284882	0	0.00385014	0		0.00591197	0.00359315
Acaricomes	0	0	0	0	0.0291005		0	0	0	0	1.52589e-05	0	0	0	0.0766988		0.0058201	0.00852379
Rathayibacter	0	0	0.00107869	0.0264314	0.00156544		0.000485686	0.000765785	0.000125207	0.00014696	0.0217756	0	0	0	0		0.00581511	0.00258881
Dysgonomonas	0.0127665	0	0	6.31389e-05	0.0155813		0.00118692	0.00180056	0	0.00113532	5.08316e-05	0.00904035	0.0131995	0.0196446	0.0316545		0.0056822	0.00863473
Methylorubrum	0	0	0.0282891	0	0		0.0332932	0.0020529	0.00320086	0.0125404	0	0	0	0	0		0.00565782	0.00567637
Ornithinimicrobium	0	0	0.00237468	0.0211878	0.00411544		6.36291e-05	0.000522996	0.000658321	0.00098102	0.0100374	0.00471654	0	0.00995038	0.00318959		0.00553559	0.00334666
Chordicoccus	0	0	0.0265791	0	0		0	0	0	0	0	0	0	0	0		0.00531582	0
Bosea	0	0	0	0.000733726	0.0258069		0.00201068	0.00368231	0.00108509	0.00463776	0.000978611	0.0084274	0	0.0190353	0.0645031		0.00530812	0.0115956
UCG-002	0	0	0	0	0.0261331		0	0	0	0	0.000130628	0.00836057	0	0.0766362	0.00345448		0.00522662	0.00984243
Anaplasma	0	0	0.0259752	0	0		0	0	0	0	0	0.0236994	0	0.103383	0		0.00519505	0.0141203
Lachnospiraceae AC2044 group	0.0127665	0	0	0.000269518	0.0127527		0	0	0	0	0	0.00286046	0	0.0611008	4.93277e-05		0.00515774	0.00711229
Xanthobacter	0	0	0	0	0.0253984		0.00562954	0.00472772	0.00113011	0.00564815	0.000333095	0.000152603	0	0.0011609	0.000597759		0.00507969	0.00215332
Conchiformibius	0.0210873	0	0	0	0.00396375		0	0	0	0	0	0	0	0.515055	0		0.00501022	0.0572284
Algoriella	0	0.0208986	0	0.000355323	0.00364075		0	0	0	0	0.00655088	0.00382073	0	0.000776588	0.0525301		0.00497894	0.00707536
Olsenella	0	0.0210887	0	0	0.00351742		0	0	0	0	3.02854e-05	0.00968705	0	0.215538	0		0.00492123	0.0250284
Marvinbryantia	0.0170372	0	0	0.000133651	0.00697603		0	0	0	0	0	0.00836032	0	0.0486629	0.00219752		0.00482938	0.00658008
Blastococcus	0	0	0	0.00128153	0.0228075		1.90887e-05	0	0	0	0	8.22964e-05	0	0.000974845	0.0257123		0.0048178	0.00297651
Paucisalibacillus	0	0	0	0.023838	0		0	0	0	0	0	0	0	0	0		0.00476759	0
Lachnospiraceae XPB1014 group	0	0	0	0.00149681	0.0222653		0	0	0	0	0	0.0159884	0	0.0230537	0.00549642		0.00475241	0.00494873
Dialister	0	0	0.00111958	0.011739	0.0105085		0	7.38793e-06	0	0	0.00150651	0.00152541	0	0.0792334	0		0.00467342	0.00914141
Lachnospira	0	0	0.0212102	0	0.0021398		0	0	0	0	0.000225961	0.00041817	0	0.00305534	0.000217869		0.00467001	0.00043526
Subdoligranulum	0	0.00831359	0	0.000847583	0.0137142		0	0	0	0	0.00140412	0.00211177	0	0.0643467	0.0141553		0.00457508	0.0091131
Pantoea	0	0.00104312	0.0189443	0	0.00267939		0.00778946	0.120156	0.00737951	0.409549	0	0.430324	0	0.00400866	0.00424864		0.00453336	0.109273
Butyrivibrio	0	0	0.021968	0	0		0	7.0809e-05	0.000576085	0	0.000383435	0.00353332	0	0.032263	0		0.0043936	0.00409185
Kingella	0	0	0.00129574	0.00193605	0.018441		0	0	0	0	0.0160138	7.22084e-05	0	0.00947576	0.000188832		0.00433455	0.00286118
Zymophilus	0	0.0179704	0	0	0.00361327		0	0	0	0	0	0	0	0	0.00114549		0.00431674	0.000127277
Lachnospiraceae NK4A136 group	0.0115231	0	0	0	0.00997266		0	0	0	0	0.000356902	0.000172204	0	0.0652281	0.0031769		0.00429914	0.00765934
Tessaracoccus	0	0	0.00317444	0.00874503	0.0095688		0.0139297	0.0163743	0.0243668	0.043888	0.0059932	0	0	0.000186039	0.0098203		0.00429765	0.0127287
Bdellovibrio	0	0	0	0.00304968	0.0181315		5.09032e-05	0	7.8798e-05	3.48695e-05	4.28251e-05	0.00729711	0	0.00600808	0.0398575		0.00423624	0.00593001
Lautropia	0.0115231	0	0.00193389	0.00180401	0.0058335		0	0	0	0	0.00268857	0.00861184	0	0.0468103	0.00677242		0.00421889	0.00720924
Ketogulonicigenium	0	0	0	0.0210844	0		0.00030798	0.000183351	4.7812e-05	0.000216158	0.000433023	0	0	0	0		0.00421689	0.000132036
Xenophilus	0.0208855	0	0	0	0		0	0	0	0	0	0	0	8.75749e-05	0		0.00417711	9.73054e-06
Gemmata	0	0	0	0	0.0208026		0	9.15864e-06	0	0	0.000291315	0.000580515	0	0.00668953	0.0299008		0.00416051	0.00416348
KCM-B-112	0.00759474	0	0	0	0.0131292		0	0	0	0	0	0.000100983	0	0.00720219	0.00859071		0.00414478	0.00176599
Pseudarcobacter	0	0	0	0.00132779	0.0191186		0	0	0	0	0	0.0178119	1.8501	0.00244483	0.0766376		0.00408927	0.216332
Acidibacter	0	0	0	0.00443374	0.0154861		0	0	0	0	0.00198925	9.35454e-05	0	0.00031396	0.0351687		0.00398397	0.00417394
Methylopila	0	0	0	0.0198294	4.79594e-05		0	0	0	0	0	0	0	0	0		0.00397548	0
Candidatus Obscuribacter	0	0	0	0.0174016	0.00239604		0	0	0	0	0	0.00850859	0	0.00107846	0.0250291		0.00395953	0.00384624
Pigmentiphaga	0	0	0	0.000597573	0.0189223		3.18145e-06	8.76871e-05	0	0	0.000460594	0.000900701	0	0	0.00404778		0.00390397	0.000611105
Fimbriiglobus	0.0191032	0	0	0	0.000408364		0	0	0	0	0.000352563	0.00167541	0	0.00848925	0.00616724		0.00390231	0.00185383
Oribacterium	0.0102132	0	0	0	0.00927377		0	0	0	0	0	0.00949903	0	0.100657	0.00052949		0.00389739	0.0122984
Propionispira	0	0	0	0	0.0194455		0	0	0	0	0	0.0173974	0	0.0660731	0.0252698		0.00388909	0.0120823
Prevotellaceae UCG-001	0	0	0	0	0.0193021		0	0	0	0	0	0.0466842	0	0.530367	0.000807105		0.00386042	0.0642065
Fretibacterium	0	0	0	0	0.0191155		0	2.21302e-05	0	0	1.29588e-05	0.000241394	0	0.0150302	0.00037243		0.00382309	0.00174212
Aliarcobacter	0	0	0.0190837	0	0		0.000717767	0.0880346	0.0231828	0.0539077	0	0	0	0	0		0.00381675	0.018427
Z-35	0.0189869	0	0	0	0		0	0	0	0	0	0.00233823	0	0.000243541	0		0.00379737	0.000286863
Hymenobacter	0	0	0	0.00530382	0.0133079		0.00769275	0.000468033	8.77769e-05	1.74347e-05	0.026938	0.010798	0	0.0202045	0.172794		0.00372234	0.0265556
Brooklawnia	0	0	0	0	0.0185617		0	0	0	0	0	0	0	0	0		0.00371234	0
Dielma	0	0	0	0	0.0180507		0	0	0	0	0	0.00140242	0	0.0118373	0		0.00361014	0.00147109
Phocaeicola	0	0	0.0180319	0	0		0.00392654	0.00383298	0.0423568	0.00188465	0	0	0	0	0		0.00360639	0.00577788
Pajaroellobacter	0	0	0	0.00932892	0.00861581		0	0	0	0	0.00638555	0.000402123	0	0.000445375	0.0644298		0.00358895	0.00796254
Faucicola	0	0	0	0.000119152	0.0178189		0	0	0	0	6.27606e-05	0.00471637	0	0.218227	0.159212		0.00358761	0.0424687
Acidaminococcus	0	0.00760514	0.000149368	0	0.00975596		0	0	0	0	5.1313e-05	0.003487	0.0447202	0.159681	0.0124154		0.00350209	0.0244839
Lelliottia	0	0.0140888	0	0.00257186	0.000279564		7.31734e-05	0.102802	0.00147361	0.0409107	0.00208131	0	0	0	0		0.00338805	0.0163712
Pseudonocardia	0	0	0.00014138	0.0135354	0.00317093		0	0.00267158	1.53958e-05	0.000100976	0.00152102	0.000592133	0	0.0390113	0.00835001		0.00336953	0.00580694
Limnohabitans	0	0	0	0.000281211	0.016401		4.13589e-05	8.42012e-05	0.000155572	5.23042e-05	0	0.0202261	0.0587621	0.00172302	0.0499111		0.00333644	0.0145506
Solobacterium	0.0076599	0	0	0	0.00900947		0	0	0	0	0	0.00143453	0	0.0127949	0		0.00333387	0.00158104
Cupriavidus	0	0	0	0	0.0164804		0.00158098	0.000850506	0.00189101	0.00160259	0.0627206	0.00916134	0	0.00791755	0.000147129		0.00329608	0.00954129
Hafnia	0	0	0.0164753	0	0		0	0.0077318	0.0113316	0.00270523	0	0	0	0	0		0.00329506	0.00241874
Parabacteroides	0.0086423	0	0.00206174	0	0.00541585		0.000623157	6.88816e-05	0.000131932	0	0.00261451	0.00548798	0	0.0585022	0.00628331		0.00322398	0.00819022
Raoultella	0	0	0.0140549	0	0.00201115		0.000104988	0.00683582	0.000519586	0.0887456	0	0.0133484	0	0.0377275	0		0.00321322	0.0163647
Dolosigranulum	0	0	0.000288038	0.00283799	0.0128157		7.95363e-05	0	1.40476e-05	0	0.127246	0.019759	0	0.0105862	0		0.00318834	0.0175206
Capnocytophaga	0	0	0.000323935	0.00410893	0.0110264		0	2.97698e-05	0.000262821	1.60341e-05	0.0457857	0.00363792	0	0.0664013	0.000740745		0.00309186	0.012986
Sarcina	0	0	0	0	0.0152389		0	0	0.00222585	0	0	0	0	0	0.0028377		0.00304777	0.000562617
Cnuella	0	0	0	0	0.0152242		0	0	0	0	0	0.000231993	0	0.00197549	0.0121781		0.00304484	0.0015984
Thauera	0	0.0130939	0	0.000579997	0.00140254		0.000846266	0.00196597	0.0021738	0.00557662	0	0.007577	0	0.00436613	0.00182294		0.00301529	0.00270319
Propionimicrobium	0	0	0	0.002891	0.0121206		0	0	0	0	0	0	0	0	0		0.00300233	0
Sediminibacterium	0	0	0	3.52834e-05	0.0148755		0.0021443	0.00195995	0.00857972	0.00345248	0.00284765	0.000214572	0	0.00598548	0.0105306		0.00298215	0.00396831
Brucella	0	0	0.00357673	0	0.0111185		0.0222964	0.032778	0.0208525	0.0145922	0.00106737	0.00506295	0	0.011949	0.0448085		0.00293904	0.0170452
Aerosphaera	0.0115231	0	0	0.00189817	0.00117483		0	0	0	0	0	0.00427243	0	0.0773662	0		0.00291921	0.00907096
Nosocomiicoccus	0	0	0	0	0.0145071		0	0	0.00160024	9.2066e-05	0.00138132	0.00124211	0	0.0538551	0		0.00290142	0.00646342
Dysosmobacter	0	0	0.0140301	0	0		0	0	0	0	0	0	0	0	0		0.00280601	0
Mageeibacillus	0	0	0	0	0.0139957		0	0	0	0	0	0	0	0	0		0.00279913	0
Tissierella	0	0.00928829	0	0	0.00445911		0	0	0	0	0.000157967	0.00611296	0	0.0601943	0.00127725		0.00274948	0.00752694
Mobiluncus	0	0	0	0	0.0136907		0	0	0	0	0	0	0	0	0		0.00273813	0
Catonella	0	0	0	0.012566	0.000714698		0	0	0	0	0.0655327	0	0	0.000340958	0		0.00265615	0.00731929
Solirubrobacter	0	0	0	0.0110281	0.00216125		0	0	0	0	0.00607493	0.000900957	0	0.000228404	0.00397627		0.00263786	0.00124228
Cellulosimicrobium	0	0	0.000298736	0.0122553	0.000458331		6.36291e-06	9.81737e-05	6.87077e-06	0.000688623	0.00226485	0.0028442	0	0.00142092	0.000672356		0.00260247	0.000889151
Atopobacter	0.0127665	0	0	0	0		0	0	0	0	0	0	0	0.000142753	0		0.0025533	1.58614e-05
Alicycliphilus	0	0	0.0116617	0.000393708	0.00066806		0.0114982	0.0151813	0.0198219	0.0330017	0.00199464	0.00334114	0	0.00599091	0		0.00254468	0.0100922
Catenibacterium	0	0	0	0	0.0126713		0	0.0512114	1.53958e-05	0	0	0	0	0	0.000384474		0.00253427	0.00573458
Alcaligenes	0	0	0.00717012	0	0.00545961		0.000741279	0.0204134	0.0117068	0.0371674	0.00540548	0.0494046	0	0.0144488	0.00847319		0.00252595	0.0164179
Eikenella	0	0	0	0	0.0126135		0	9.15864e-06	0	0	0.0280667	0.00182998	0	0.00642289	0.00282391		0.00252269	0.00435029
Curtobacterium	0	0	0	0.00523014	0.00726332		1.90887e-05	0.0431089	0.121317	0	0.0072681	0.543586	0	0.000976691	0.0209108		0.00249869	0.0819096
Incertae Sedis	0	0.010392	0	0	0.00204401		0	0	0	0	0	0.0142373	0	0.115782	0.0180802		0.0024872	0.0164555
Neorhizobium	0	0	0	0	0.0121329		7.31734e-05	0.000175652	7.96867e-06	1.74347e-05	0	0.00719976	0	0.000957121	0.0402552		0.00242657	0.00540959
Paucilactobacillus	0	0	0.000288038	0.000486231	0.0112271		0	3.73704e-05	3.07916e-05	0	0	0	0	0	0		0.00240027	7.57356e-06
Alysiella	0.0076599	0	0	0.0015401	0.00260969		0	0	0	0	0	0.00133228	0	0.210684	0		0.00236194	0.0235573
Azospira	0	0	0.00636674	0	0.00534555		0	0.0138509	4.28715e-05	0.0680093	0	0.00750168	0	0.023424	0.00383653		0.00234246	0.0129628
Bilophila	0	0	0	0	0.0115739		0	0	0	0	0	0.00564571	0	0.00713235	0.00109876		0.00231478	0.00154187
Friedmanniella	0	0.00805854	0.000502614	0	0.00300429		0	0	0	0	0.0119847	0	0	0	5.98147e-05		0.00231309	0.00133828
Paludisphaera	0	0.0101956	0	0	0.00131878		0	0	0	0	0	0	0	0.00218736	0.00349231		0.00230287	0.000631075
Rhodovarius	0	0	0	0	0.0114354		0	0	0	0	0	0	0	0.00242036	0.00115991		0.00228708	0.000397808
Pseudaminobacter	0	0.0112233	0	0	6.72777e-05		0	0	0	0	0.00554392	0.000189538	0	0.0027308	0.00163832		0.00225812	0.00112251
Leifsonia	0	0	0	0.00991142	0.00131693		6.36291e-06	6.70738e-05	1.1502e-05	0	0.0402477	0.000673219	0	0.000327547	9.04215e-05		0.00224567	0.00460265
Muricoccus	0	0	0	0	0.0112144		0	0	0	0	0	0.000348328	0	0.00547423	0.000263236		0.00224289	0.000676199
Georgenia	0	0	0	0.00965397	0.00154776		1.59073e-05	5.9397e-05	6.87077e-06	6.34677e-05	0.0030973	0.000661111	0	0.0153021	0.000114128		0.00224035	0.0021467
Odoribacter	0	0	0	0	0.0111595		0	0	0	0	1.57306e-05	0.00118902	0	0.00209871	0		0.0022319	0.000367052
Mitsuokella	0	0	0	0	0.0111483		0	0	0	0	0	0	0	0.0308755	0		0.00222966	0.00343062
Facklamia	0	0	0	0.00283435	0.0082545		0	0	0	0	0.000120859	0.00941733	0	0.277753	0.000308338		0.00221777	0.0319555
Agathobacter	0	0	0	0.000364057	0.0106389		0	0	0	0	0.00228793	0.00542548	0	0.164466	0.00335475		0.0022006	0.0195038
Candidatus Accumulibacter	0	0	0	0	0.010988		0	5.63646e-05	4.19991e-05	0	0	0.000869356	0	0	0.00258994		0.00219761	0.000395296
Dechlorobacter	0	0	0	0.000366361	0.0105797		0	0	0	0	0	0.0226043	0	0.00138849	0.000663196		0.0021892	0.00273955
Clostridium sensu stricto 13	0	0.00853107	0	0	0.00235978		0	0	0	0	0	0	0.0503102	0.00140655	0.0417756		0.00217817	0.010388
Legionella	0	0	0	0	0.0108677		0.000136802	0.00052827	0.000365238	0.000379407	4.14427e-05	0.0686689	0	0.0436178	0.459885		0.00217355	0.0637359
Erysipelatoclostridium	0	0	0	0.00653388	0.00430173		0	0	0	0	0.000301156	0	0	0.000910448	0.00496214		0.00216712	0.000685971
Luteolibacter	0	0	0	0.00953877	0.00120593		0.000400863	0.000480345	8.28599e-05	2.30165e-05	0	0.0124819	0	0.00185409	0.0847959		0.00214894	0.0111243
Modestobacter	0	0	0	0.00478554	0.00578375		0	0	0.00053544	0	0.000769469	0.000237756	0	0	0.00741637		0.00211386	0.000995449
Bacteriovorax	0	0.00731379	0.000403905	0	0.00275761		2.54516e-05	0.000198136	0.000763978	0.00795438	0	0.0103589	0	0.00822933	0.0123384		0.00209506	0.00442984
Undibacterium	0	0	0	0	0.0104719		0	0.00126987	0	0	0	0.0042472	0	0.000508814	0.0377065		0.00209437	0.00485916
Geoalkalibacter	0	0	0	0	0.0102157		0	0	0	0	0	0	0	0	0		0.00204315	0
Taibaiella	0	0	0	0	0.0102042		0	0	0	0	0	0.00297719	0	0.00993489	0.0205575		0.00204083	0.00371884
Macellibacteroides	0	0.00539113	0	0	0.00469763		0	0	0	0	0	0.00448156	0	0.000925457	0.0196173		0.00201775	0.00278048
Kalamiella	0	0	0.0100041	0	0		0	0.000138968	0	0.000112239	0	0	0	0	0		0.00200082	2.79118e-05
dgA-11 gut group	0	0	0	0	0.0099574		0	0	0	0	0	7.47518e-05	0	0.0169055	0.00187585		0.00199148	0.00209512
Mannheimia	0	0	0	0	0.00990577		0	0	0	0	0	0.00997968	0	0.104836	0		0.00198115	0.0127572
Propionivibrio	0	0	0	0	0.0098858		0	0	0	0	0	0.00566394	0	0.000557562	0.00302645		0.00197716	0.00102755
Peredibacter	0	0	0	0	0.00987799		0	0	0	0	0	0.00945746	0	0.00349442	0.00827871		0.0019756	0.00235895
Clavibacter	0	0	0	0.00881839	0.0009991		0	0.000134514	0.00018475	0	0.0142172	0	0	0	0		0.0019635	0.00161516
Megasphaera	0	0	0.000480101	0	0.00927177		0	2.87319e-05	0	0	0	0.0075313	0	0.043209	0.00126634		0.00195037	0.00578171
Pseudoalteromonas	0	0	3.9985e-05	0	0.00964639		0.00402884	0.000833963	0.0338704	0.000378674	0	0	0	0	0		0.00193727	0.00434577
Ideonella	0	0	0.00876558	0	0.000632299		0.0179084	0.0384511	0.0278453	0.0799788	0	0	0	0.0136843	0.0082395		0.00187958	0.0206786
Rheinheimera	0	0	0.000790652	0	0.0084603		0.0151419	0.0328499	0.1628	0.0877276	0.000393742	0.11891	0	0.0175945	0.0197484		0.00185019	0.050574
Candidatus Berkiella	0	0	0	0	0.00920465		0	0	0	0	0	0.000568908	0	0.00075675	0.00054742		0.00184093	0.00020812
Williamwhitmania	0	0	0	0	0.00919746		0	0	0	0	0	0.000254732	0	0.000527456	0.00572642		0.00183949	0.000723178
Schumannella	0	0	0	0.00896863	0		0	0	0	0	0	0.000109729	0	0	0		0.00179373	1.21921e-05
Marmoricola	0	0	0	0	0.00889418		0	0	3.43538e-05	0	0	0.000934098	0	0.00463784	0.146156		0.00177884	0.0168625
Marinilactibacillus	0	0	0.000429419	0.000333938	0.00794577		0	2.28856e-05	0.000107501	0	0	0.000368813	0	0	0.00165864		0.00174182	0.00023976
Diaminobutyricibacter	0.0086423	0	0	0	0		0	0	0	0	0	0	0	0	0		0.00172846	0
Streptomyces	0	0	0.00550711	0	0.00309042		0.0366584	0.0540594	0.0337017	0.133619	0	0.000745218	0	0.000960026	0.000777009		0.00171951	0.0289467
UCG-008	0	0	0	0	0.00859623		0	0	0	0	0	0	0	0	0.00169302		0.00171925	0.000188114
Mammaliicoccus	0	0	0.00848815	0	0		0.0141733	0.0121521	0.0571391	0.0022159	0	0	0	0	0		0.00169763	0.00952004
Frisingicoccus	0	0	0	0	0.00848767		0	0	0	0	0	0.00580578	0	0.00393072	0.00702305		0.00169753	0.00186217
[Ruminococcus] gauvreauii group	0	0	0	0	0.00838946		0	0	0	0	0	0.00789083	0	0.383316	0		0.00167789	0.0434674
Polymorphobacter	0	0	0	0	0.0083739		1.59073e-05	0	1.71419e-05	0	0	0	0.550857	0	0.00596548		0.00167478	0.0618728
Marihabitans	0.00832865	0	0	0	0		0	0	0	0	0	0	0	0	0		0.00166573	0
Fluviicola	0	0.00585103	0	0	0.00239522		0.000311782	0.00106087	0.000799915	0.000182651	0.00545609	0.00256468	0	0.00225231	0.00887901		0.00164925	0.0023897
Hyphomicrobium	0	0	0	0.00716039	0.000970096		3.18145e-06	0	2.9985e-05	0	0	0.000887524	0	0.0115662	0.00205897		0.0016261	0.0016162
Anaerovorax	0	0	0	0	0.00812584		0	0	0	0	0	0.00502958	0	0.0229041	0.00580199		0.00162517	0.00374841
Allofustis	0	0	0	0	0.00808595		0	0	0	0	0	0	0	0.0011312	0		0.00161719	0.000125689
Tabrizicola	0	0	0	0.00260063	0.00499847		0.000423133	0.00203762	0.000984948	0.00124303	0	0.00261969	0	0	0.0099759		0.00151982	0.00192048
Nakamurella	0	0	0	0	0.00758071		0.00030798	0	0.000115622	0	0	0.00132594	0	0	0.00879414		0.00151614	0.00117152
Cryobacterium	0	0	0.000207328	0	0.00729915		0.000363539	0.000687766	0.00523638	0.000461082	0	0	0	0	0.00198277		0.0015013	0.000970171
Mobilicoccus	0	0	0	0	0.00741387		0	0	0	0	0	0.00508915	0	0.00930577	0.0304306		0.00148277	0.00498061
Citricoccus	0	0	0.000149368	0	0.00721521		9.8625e-05	0.000852647	0.000566787	0.000467759	0.000320466	0.000229605	0	0.0323631	0.00800612		0.00147291	0.00476723
Pyramidobacter	0	0	0	0	0.00731374		0	0	0	0	0	0.00290685	0	0.0429595	0		0.00146275	0.00509626
Ramlibacter	0	0	0	0	0.00720709		1.27258e-05	5.37414e-05	8.70478e-05	5.64854e-05	0.0229089	0.00176674	0	0.0134147	0.082169		0.00144142	0.0133855
Erysipelothrix	0	0	0	0.000130908	0.00699148		8.27178e-05	0.000991703	0.001073	0.000530131	0	0.0024146	0	0.00855264	0.00127018		0.00142448	0.00165722
Paraburkholderia	0	0	0.00710098	0	0		0.00100961	0.000696441	0.00235786	0.00133589	0	0	0	0	0		0.0014202	0.000599978
Alloiococcus	0	0	0	0.00193774	0.00514662		0	0	0	0	0.000960194	0.00193312	0	0.0394664	0		0.00141687	0.00470663
Mycolicibacterium	0	0	0.00708204	0	0		0.00156846	0.00990857	0.00583182	0.000292922	0	0	0	0	0		0.00141641	0.00195575
Selenomonas	0	0	0.000189353	0.000323355	0.00656742		0	0	0	0	0.107014	0.00434055	0	0.0266616	0		0.00141603	0.0153351
Ferribacterium	0	0	0.00693933	0	7.05039e-05		0	0.000260305	9.70998e-06	0.00095151	0	0	0	0	0.000180843		0.00140197	0.000155819
Dermabacter	0	0	0	0.00613442	0.000847113		6.04476e-05	0.000134514	4.7812e-05	0	0.030311	0.000637905	0	0.00134771	0		0.00139631	0.00361549
Aerosticca	0	0	0.00696002	0	0		0.0159312	0.000944698	0.000461385	0.00332703	0	0	0	0	0		0.001392	0.00229603
Saccharopolyspora	0	0	0.00567684	0	0.00116947		0	0	0	0	0	0	0	0	0.00279313		0.00136926	0.000310348
Frondihabitans	0	0	0	0.00247019	0.00426902		3.4996e-05	0.000151244	5.05902e-05	0	0	0.00333572	0	0	0.0342517		0.00134784	0.0042027
Schlegelella	0	0	0	0	0.00667591		0.114179	0.0429419	0.34375	1.63523	0	0.00527235	0	0.00317033	0.00154655		0.00133518	0.238454
Gardnerella	0	0	0.00226754	0.00169427	0.00250371		0	2.21134e-05	0	0	0.00280339	0.00227142	0	0.000386801	0.000411675		0.0012931	0.000655043
Plantibacter	0	0	0	0	0.00645795		0.00832586	0.0335931	0.0480245	0.0129438	0	0	0	0	0.0234178		0.00129159	0.0140339
Parafannyhessea	0	0	0.00634476	0	0		0	4.45324e-05	0	0	0	0	0	0	0		0.00126895	4.94805e-06
Erysipelotrichaceae UCG-003	0	0	0	0.00015887	0.00614564		0	0	0	0	0.000144467	0	0	0	0		0.0012609	1.60519e-05
Dokdonella	0	0	0	0.000369089	0.00589057		0.000101806	0.00108543	1.1502e-05	0.00044145	0	0.00501264	0	0.00050758	0.0101454		0.00125193	0.00192287
Hylemonella	0	0	0	5.2727e-05	0.00618124		6.36291e-06	0	5.75098e-06	3.20683e-05	0	0.00289978	0	0	0.0124592		0.00124679	0.00171146
Lachnoanaerobaculum	0	0	0	0	0.00617424		0	0	0	0	0.0719688	0.000244975	0	0	0.00057352		0.00123485	0.00808748
Geobacillus	0	0	0.00587847	0	0.000275818		0	0.000551283	0.0377438	0.141155	0	0.00509304	0	0.261634	0.0157416		0.00123086	0.0513243
Aquincola	0	0	0.0061432	0	0		0.00129617	0.0906704	0.00484304	0.00414849	6.57798e-05	0.000152603	0	9.39779e-05	0		0.00122864	0.0112523
Stenoxybacter	0	0	0	0	0.00607422		0	0	0	0	0	0.00653277	0	0.00159678	0.000264474		0.00121484	0.000932669
Oscillospira	0	0	0	0	0.00606204		0	0	0	0	0	0.000373692	0	0.00240192	0.00988162		0.00121241	0.00140636
Yaniella	0	0	0	0.00259787	0.00330385		0	0	0	0	0.000166547	0.00264148	0	0.00834482	0		0.00118034	0.00123921
Cellvibrio	0	0	0.00222563	0	0.00359312		1.90887e-05	3.1272e-05	0.000746894	0	0	0.00102749	0	0.00265623	0.000719349		0.00116375	0.000577813
Acetitomaculum	0	0	0	0	0.0058078		0	0	0	0	0	0.0210878	0	0.375537	6.29439e-05		0.00116156	0.0440764
Anaerocella	0	0	0	0	0.0058067		0	0	0	0	0	0.00214993	0	0.00111328	0.0120969		0.00116134	0.00170668
Desemzia	0	0	0	0.00166622	0.00410086		0	0	0	0	0	0.00399202	0	0.0181487	0.00302922		0.00115342	0.00279666
Lachnospiraceae FCS020 group	0	0	0	0.00192991	0.0038007		0	0	0	0	0	0.011479	0	0.0315626	0.000679238		0.00114612	0.00485788
Acetobacteroides	0	0.00570386	0	0	0		0	0	0	0	0	0.000204723	0	0	0		0.00114077	2.2747e-05
Prevotellaceae UCG-003	0	0	0	0	0.00566902		0	0	0	0	0	0.0580434	0	0.684769	0.00713597		0.0011338	0.0833276
Aggregatibacter	0	0	0.00014138	0.000208639	0.00526695		0	0	0	0	0.000266476	0.00323227	0	0.00738257	0		0.00112339	0.00120903
Sulfurospirillum	0	0	0.000323935	0	0.00521575		0	0.00342664	0.000722378	0.00185823	0	0.00117782	0	6.63236e-05	0.00245421		0.00110794	0.0010784
Aeromicrobium	0	0	0.000323935	0	0.00519013		0.00224929	0.0049461	0.000543565	0.000517139	0	0.000582274	0	0.00243729	0.0509799		0.00110281	0.00691728
Bibersteinia	0	0	0	0	0.00545191		0	0	0	0	0	0.0145321	0	1.19782	0		0.00109038	0.134705
Tardiphaga	0	0	0	0	0.00535231		0	0	0	0	0	0.000536889	0	0.000339508	0.164343		0.00107046	0.0183577
Phreatobacter	0	0.00408978	0	3.65144e-05	0.00115018		1.27258e-05	0	5.75098e-06	0	0	0.00068315	0	0.0082818	0.000538332		0.00105529	0.00105797
Paenibacillus	0	0	0	0	0.00525848		0	0.000119755	0	0.000159634	0	0.149777	0	0.00479851	0.0033529		0.0010517	0.0175787
Psychromonas	0	0	0	0.00521099	3.79618e-05		0	0	0	0	0.00382297	0	0	0	0		0.00104979	0.000424775
Synergistes	0	0	0	0	0.00521865		0	0	0	0	0	0.00112153	0	0.0102867	0		0.00104373	0.00126758
Lachnospiraceae UCG-007	0	0	0	0	0.00520968		0	0	0	0	0	0	0	0.0243848	0		0.00104194	0.00270943
Mogibacterium	0	0	0	0	0.00519828		0	0	0	2.30165e-05	0	0.00770883	0	0.168352	0.00206483		0.00103966	0.0197943
TM7x	0	0	0	0	0.00518145		0	0	0	0	0.00292843	0	0	0.000286603	0.0248054		0.00103629	0.00311338
Roseateles	0	0	0	0	0.0051594		5.72662e-05	8.09285e-05	0.000216732	0.00021898	0	0	0	0.0109096	0		0.00103188	0.00127595
Truepera	0	0	0	0	0.00512758		0	0	0	0.00044088	0.000333095	0.00254645	0	0.00833853	0.00542318		0.00102552	0.00189801
Simiaoa	0	0	0.00508567	0	0		0	0	0	0	0	0	0	0	0		0.00101713	0
Planomicrobium	0	0.00339852	0	0	0.00162974		0	0	0	0	0	0.00927115	0	0.0194276	0		0.00100565	0.00318875
[Ruminococcus] torques group	0	0	0	0.000845912	0.00417704		0	0	0	0	0.00284661	0.0514482	0	0.251479	0.0908018		0.00100459	0.044064
Raoultibacter	0	0	0	0	0.00493606		0	0	0	0	0	0	0	0.000607351	6.98287e-05		0.000987212	7.52422e-05
Porphyrobacter	0	0	0	0	0.00491547		0.00366744	0.00717279	0.000599508	0.000838122	0.000644047	0.0174761	0	0.0112995	0.0215815		0.000983093	0.007031
Telmatospirillum	0	0	0	0	0.00488747		0	0	0	0	0	0	0	0.0018915	0.000416801		0.000977495	0.000256478
Patulibacter	0	0	0	0	0.00486322		0	0	0	0	0	0.00119212	0	0	0.10144		0.000972644	0.0114036
Spirosoma	0	0	0.000149368	0.00112951	0.00357524		0.000311162	6.68557e-05	0.000308326	0	0.00707284	0.00274189	0	0.0105981	0.107112		0.000970824	0.0142456
Candidatus Riegeria	0	0	0	0	0.00480499		0	0	0	0	0	0.000990276	0	0	0.00205236		0.000960998	0.000338071
Providencia	0	0	0.00340831	0.000388373	0.000973928		0.00154363	0.00293882	0.00259782	0.0040244	0.00721558	0.132121	0	0.00768601	0.0045422		0.000954121	0.0180744
Marisediminicola	0	0	0	0	0.00477058		0	2.40436e-05	0	0	0	0	0	0	0.0235939		0.000954115	0.00262422
Pseudorhodoferax	0	0	0	0.00267682	0.00207838		0	0	0	0	7.65465e-05	0.00417505	0	0.00288045	0.127176		0.00095104	0.0149231
Methylophilus	0	0	0.00433167	0	0.000327681		0	0	4.21429e-05	1.60341e-05	0	0	0	0	0.00175155		0.00093187	0.000201081
Polynucleobacter	0	0	0	0	0.00465101		0.00125101	2.21134e-05	6.9224e-05	0.0221572	0	0.000124392	0	0	0.00748743		0.000930202	0.00345682
Flaviflexus	0	0	0.00117475	0	0.00346592		0.00205306	0.000781004	0.00299524	0.00811983	0	0.000666873	0	0.0262435	0.00460592		0.000928136	0.00505172
Noviherbaspirillum	0	0	0	0.00180722	0.00281387		2.22702e-05	0	0	0	0.00294246	0.000473274	0	0.00280667	0		0.000924217	0.000693853
Methylocella	0	0	0	0.00419827	0.000363746		0	1.37009e-05	0	0	3.76025e-05	0	0	0.0017269	0		0.000912403	0.000197578
[Eubacterium] brachy group	0	0	0	4.77887e-05	0.00449649		0	0	0	0	0.00608145	0.00131162	0	0.0270463	0.000434751		0.000908855	0.00387491
Paralysiella	0	0	0.00442826	0	0		0	0	0.000249332	0.00127255	0	0	0	0	0		0.000885653	0.000169098
Ancylobacter	0	0	0	0	0.00439219		0.00129803	0.00489464	0.00154739	0.014227	0	0.00110788	0	0.0115025	0.0029888		0.000878439	0.00417402
Monoglobus	0	0	0	0	0.00438342		0	0	0	0	0.00016274	0.00767941	0	0.262491	0.00315439		0.000876684	0.0303875
Moryella	0	0	0	0	0.00435442		0	0	0	0	0	0.00655239	0	0.0235016	0		0.000870884	0.00333933
Herbiconiux	0	0	0	0	0.00434678		6.36291e-06	0.000126725	4.96463e-05	1.74347e-05	0	0	0	0	0.0520649		0.000869357	0.00580723
Niveispirillum	0	0	0	0	0.0042841		0.000248153	0.00200306	0.00110368	8.99543e-05	0	0.00879619	0	0.022583	0		0.000856821	0.00386933
Ferruginibacter	0	0	0	0.000903609	0.00335374		0	0	0	0	0	0.000711298	0	0.00221389	0.0137452		0.00085147	0.00185226
Inhella	0	0	0	0	0.00416809		0	4.57932e-05	3.43636e-05	1.74347e-05	0	0.0024638	0	0.000835143	0.00499366		0.000833618	0.000932244
[Eubacterium] hallii group	0	0	0	0	0.00413194		0	0	0	0	0.000141298	0.0250783	0	0.065469	0.00935397		0.000826389	0.0111158
Pelosinus	0	0	0	0	0.00411905		0	0.000163743	0.00013037	3.20683e-05	0	0.000371459	0.00862641	0.0005735	0.0264641		0.000823809	0.00404018
Agrococcus	0	0	0.000149368	0	0.00395033		0.000785264	0.00222626	0.00931384	0.000496418	0	0	0	0	0.00468088		0.000819939	0.00194474
Solibacillus	0	0	0	0	0.00407024		0	0.0118163	0	0	0	0.0656513	0	0.0635083	0.000448553		0.000814048	0.0157138
Psychroglaciecola	0	0	0	0	0.0040064		0	0	0	0	0	0.000642012	0	0.0195329	0.00120657		0.00080128	0.00237572
Butyricimonas	0	0	0.00270055	0	0.00129353		0	0	0	1.74347e-05	0	0	0	0	0.00248107		0.000798816	0.000277611
Puia	0	0	0	0.0032339	0.000710601		0	0	0	0	0	0	0	0	0.000357688		0.000788901	3.97431e-05
Chishuiella	0	0	0	0	0.00391025		0	0	0	0	0	0.000109729	0	0.000120779	0.00026637		0.000782051	5.52085e-05
Aestuariimicrobium	0	0	0	0.00319674	0.000681611		0	0	0	0	0.00154496	0	0	0	0.000775664		0.00077567	0.000257847
Weeksella	0	0	0	0	0.00386949		0	0.000219369	0.00028163	0.000789885	0	6.11965e-05	0	0	0		0.000773899	0.000150231
Rhizobacter	0	0	0	0.00112951	0.0027389		0	8.96761e-05	3.4612e-05	0	0	0.00295514	0	0.00239688	0.0556189		0.000773682	0.00678835
IMCC26207	0	0	0	0	0.00384138		0	0	0	0	0	0	0	0.00337317	0.0062117		0.000768277	0.00106499
Emticicia	0	0	0.000149368	0	0.00365624		0	5.45939e-05	1.40476e-05	0	0	0.00201916	0	0.00113435	0.00226877		0.000761121	0.000610102
Sutterella	0	0	0.00242619	0	0.0013166		3.18145e-06	5.95397e-05	9.23967e-05	0	0	0.000813378	0	0.0208406	0		0.000748557	0.00242323
Blastomonas	0	0	0	0.00112396	0.00258967		0.00484411	0.0184777	0.00137961	0.00194355	0.0145874	0.00629822	0	0.0468826	0.0147139		0.000742727	0.0121252
Enteractinococcus	0	0	0	0	0.0036955		0	0	0	0	0	0.0321809	0	0.254972	0		0.000739099	0.0319059
Priestia	0	0	0.00367589	0	0		0	0.000110567	5.11625e-05	0	0	0	0	0	0		0.000735178	1.79699e-05
Acidiphilium	0	0	0	0.00316263	0.000505678		0	0	0	0	0.0149788	0	0	0.00130185	0		0.000733662	0.00180897
Desulfobulbus	0	0	0	0.00015401	0.0034498		0	0	2.79994e-05	0	0	0.000654065	0	0.0035897	0.00119202		0.000720762	0.000607087
Algoriphagus	0	0	0	0.00248492	0.00111615		2.86331e-05	2.3603e-05	0.00325791	0	0.00151257	0.000904491	0	0.000113352	0.000423437		0.000720214	0.000696
Gulbenkiania	0	0	0	0	0.0035501		0	0	0	0	0	0.0275605	0	0.0738683	0.0375395		0.000710019	0.0154409
Lachnospiraceae ND3007 group	0	0	0	0	0.00353074		0	0	0	0	0	6.73219e-05	0	0.0222833	5.12632e-05		0.000706149	0.00248909
Catenisphaera	0	0	0	0	0.00351295		0	0	0	0	0	0	0	0.0101031	0.000342768		0.00070259	0.00116065
Propionicicella	0	0	0	0	0.003478		0	0	0	0	0	0	0	0	0.00614036		0.0006956	0.000682262
Family XIII UCG-001	0	0	0	0	0.00347757		0	0	0	0	0	0.00027049	0	0.00160588	0		0.000695514	0.000208486
Oscillibacter	0	0	0	0	0.00346045		0	0	0	0	0	0.00786462	0	0.0398316	0.00543995		0.00069209	0.00590402
[Eubacterium] siraeum group	0	0	0	0	0.00344826		0	0	0	0	0.000284614	0.00375448	0	0.0025173	7.68948e-05		0.000689652	0.000737033
Succinivibrio	0	0	3.9985e-05	0	0.00337134		0	0	0	0	0	0.00215657	0	0.0300964	0.00967699		0.000682266	0.00465889
Caproiciproducens	0	0	0	0	0.00340909		0	0	0	0	0	0.000757628	0	0.0042256	0.00452483		0.000681818	0.00105645
Holdemanella	0	0	0	0	0.00340778		0	0	0	0	1.45424e-06	0	0	0	0.000140974		0.000681556	1.58253e-05
Xylella	0	0	0	0	0.00340618		0	0	5.75098e-06	0	0	0	0	0	0.00605181		0.000681237	0.000673062
Cetobacterium	0	0	0	0	0.00337971		0	0	0.00611786	0	0	0.0151616	0	0.000401927	0.0101555		0.000675941	0.00353743
Enterocloster	0	0	0.00333405	0	0		0	0	0.000116227	0	0	0	0	0	0		0.00066681	1.29141e-05
Rivicola	0	0	0	0	0.00332786		0	0	0	0	0	0.00313177	0	0.0184447	0.00654972		0.000665572	0.00312514
Nissabacter	0	0	0	0	0.00332279		0	0	0	0	0	0	0	9.802e-05	0		0.000664559	1.08911e-05
Sphaerochaeta	0	0	0	0	0.00330581		0	0	0.074261	0	0	0	0	0	0		0.000661162	0.00825122
Nocardia	0	0	0.002837	9.62745e-05	0.000362639		3.18145e-06	0.000586153	3.07916e-05	0.000568417	0	0	0	0	0.00953409		0.000659183	0.0011914
Phaselicystis	0	0.000625872	0	0.00127554	0.00137816		0	0	0	0	0	0.000422333	0	0	0.00435965		0.000655914	0.000531332
Elusimicrobium	0	0	0	0	0.0032794		0	0	0	0	0	0.00348934	0	0.00531408	0.00143933		0.000655879	0.00113808
Serinicoccus	0	0	0	0	0.00325766		0.00010266	0.00289122	0.000115622	4.6033e-05	0	0.00146407	0	0.0104412	0		0.000651533	0.00167342
Suttonella	0	0	0	0	0.00321551		0	0	7.96867e-06	0	0	6.49519e-05	0	0.0337333	0		0.000643102	0.00375625
Haematomicrobium	0	0	0	0	0.00321537		0	0	0	0	0	0.000174718	0	0.00272809	0.00445639		0.000643074	0.000817689
Ornithinibacter	0	0	0	0	0.00320275		0	0	0	0	0	0	0	0	0.00232614		0.000640551	0.00025846
p-1088-a5 gut group	0	0	0	0	0.00316679		0	0	0	0	0	0.00344074	0	0.0245973	0.000158238		0.000633358	0.00313292
possible genus 04	0	0	0	0.00302031	3.80109e-05		0	0	0	0	0	0	0	0.000239061	0.00277178		0.000611664	0.000334538
Clostridioides	0	0	0.00276619	0	0.000248074		0	0	0	0	0	0.00454557	0	0.106161	4.37224e-05		0.000602853	0.0123056
Cloacibacillus	0	0	0	0	0.00300745		0	0	0	0	0	0.0103376	0	0.00526967	0.00587457		0.000601491	0.00238687
SD04E11	0	0.00217439	0	0	0.000820528		0	0	0	0	0	0	0	0.0128288	0		0.000598983	0.00142543
Kytococcus	0	0	0.000323935	0	0.00257387		0.000839516	0.00114214	0.00114445	0.000265806	0	0.000921726	0	0.00177423	0.000207176		0.000579561	0.00069945
Fusicatenibacter	0	0	0	0	0.00289744		0	0	0	0	0.0100497	0.000209085	0	0.0012562	0.000123055		0.000579488	0.00129311
Brachymonas	0	0	0	0	0.00288821		0	0	0	0	0	0.00218283	0	0.00363669	0		0.000577642	0.000646614
Endobacter	0	0	0	0	0.00282621		0	0	0	0	0	0.00214392	0	0.0024744	0.00014266		0.000565242	0.000528998
[Eubacterium] ruminantium group	0	0	0	0	0.0028221		0	0	0	0	0	0.0101647	0	0.0548674	0		0.000564419	0.0072258
Limnobacter	0	0	0	0	0.00281672		0	0	0.000154524	0.000415049	0	0.0119907	0	0.00628032	0		0.000563344	0.0020934
Iamia	0	0	0	0	0.00280585		0.00204567	9.15864e-06	1.39997e-05	0	0	0.00432757	0	0.00483989	0.0101879		0.00056117	0.00238046
Nevskia	0	0	0	0	0.00278162		0	0	0	0	0	0.00194367	0	0.000864693	0.00843718		0.000556324	0.00124951
Clostridium sensu stricto 7	0	0	0	0	0.00277938		0	0	0	0	0	6.41703	0.104321	0.00030217	0		0.000555877	0.724628
Tahibacter	0	0	0	0	0.00275865		0	0.000266821	2.32277e-05	0.000139478	0	0.000833841	0	0	0.0229929		0.000551729	0.00269514
Alishewanella	0	0	0	0	0.00275238		3.81774e-05	5.91117e-05	0.000266665	1.74347e-05	0	0.00646735	0	0.0205564	0.00494042		0.000550477	0.00359395
Klenkia	0	0	0	0	0.00271819		0	0	0	0	0	0	0	0	0.0273581		0.000543639	0.00303979
Gaiella	0	0	0	0	0.00270211		0	0	0	0	0	0.00079266	0	0.00183545	0.00699235		0.000540421	0.00106894
Paucibacter	0	0	0	7.70051e-05	0.00259931		4.45403e-05	1.65466e-05	0.000328474	1.74347e-05	0	0.000632708	0	0.000800345	0.0116081		0.000535263	0.00149423
Pluralibacter	0	0	0.000424141	0	0.00223831		0	6.31292e-06	0	3.19268e-05	0	0.00264558	0	0.0286929	0		0.00053249	0.0034863
Desulfomicrobium	0	0	0	0	0.0026622		0	1.47423e-05	0.0120961	0	0	0.000257434	0	9.85597e-05	0		0.000532441	0.00138521
Bombilactobacillus	0	0	0	0.00265075	0		0	0	0	0	0	0	0	0	0		0.000530149	0
Rubrobacter	0	0	0	0	0.00262246		0	0	6.52117e-05	3.90506e-05	0	0	0	0.00350008	0		0.000524493	0.000400483
Centipeda	0	0	0	0	0.00261911		0	0	0	0	8.8048e-06	0.000553993	0	0.000815305	0.00324407		0.000523821	0.000513574
Acidaminobacter	0	0	0	0	0.0025949		0	0	0	0	0	0.00646238	0	0.00515266	0.0132905		0.000518981	0.00276729
Mediterraneibacter	0	0	0.00259235	0	0		0.000848207	0.000238159	4.62092e-05	0	0	0	0	0	0		0.000518469	0.000125842
hgcI clade	0	0	0	0	0.00254841		0	0	0	0	0	0.000545611	0	0	0.000140636		0.000509682	7.62497e-05
Anaerosporobacter	0	0	0	0	0.00254313		0	0	0	0	0	0.00013177	0	0.00761474	0.00154434		0.000508627	0.00103232
Petrimonas	0	0	0.000593582	0	0.00193803		0	7.93454e-05	0.000706726	0.000319268	0	5.08678e-05	0	0.00819153	0		0.000506322	0.00103864
Aliterella	0	0	0	0	0.00252593		0	0	0	0	0.00113281	0.000317007	0	0	0		0.000505186	0.000161091
CAG-352	0	0	0	0	0.00247984		0	0	0	0	0	0	0	0.0151621	0.00264813		0.000495968	0.00197891
Streptobacillus	0	0	0	0	0.00245219		0	0	0	0	0	0	0	0	0		0.000490438	0
Geodermatophilus	0	0	0	0	0.00240399		0	0	1.39997e-05	0	5.80979e-05	0	0	0.00149976	0.00471308		0.000480798	0.000698326
Arhodomonas	0	0	0	0	0.00239455		0	0	0	0	0	0	0	0	0		0.000478911	0
Anaerotruncus	0	0	0	0.00225902	0.000112206		0	0	0	0	0	0	0	0	0		0.000474246	0
XBB1006	0	0	0	0	0.00236815		0	0	0	0	0	0.00320161	0	0.00109467	0.0234283		0.000473629	0.00308051
Reyranella	0	0	0	0	0.00233543		0	0	0	0	6.42376e-05	0.00108156	0	0.00729919	0.0202776		0.000467086	0.0031914
Colidextribacter	0	0	0	0	0.00233155		0	0	0	0	0.000646523	0.0132736	0	0.0894466	0.0151193		0.00046631	0.0131651
Lachnospiraceae UCG-001	0	0	0	0	0.00231059		0	0	0	0	0	0.000437593	0	0.0106558	0		0.000462118	0.0012326
Jatrophihabitans	0	0	0	0	0.00225426		0	0	0	0	0	9.8201e-05	0	0	0.0067294		0.000450852	0.000758622
Levilactobacillus	0	0	0.00186961	0	0.000369918		0	0.000102749	9.92457e-05	5.50848e-05	0	0	0	0.00074555	0		0.000447906	0.000111403
Anaerostipes	0	0	0	0.000154422	0.00207573		0	0	0.00511399	0	0.000220167	0.00047377	0	0.014433	0.000177219		0.000446031	0.00226868
[Anaerorhabdus] furcosa group	0	0	0	0	0.00220593		0	0	0	0	0	0.000100983	0	0.00448397	0.000355368		0.000441185	0.000548924
Thiopseudomonas	0	0	0.0012777	0	0.000908967		8.58992e-05	0.00206522	0.00795562	0.0013613	0	0	0	0.00116861	0.0238246		0.000437334	0.00405125
Defluviitaleaceae UCG-011	0	0	0	0.00188992	0.000283105		0	0	0	0	0	0.00171725	0	0.02044	0.000567101		0.000434606	0.00252493
Rugamonas	0	0	0	3.85025e-05	0.00212128		0	0	0	0	0	0	0	0	0		0.000431956	0
Lachnospiraceae NK4B4 group	0	0	0	0	0.00214878		0	0	0	0	0	0	0	0.000728809	0.00012433		0.000429756	9.47932e-05
Vicinamibacter	0	0	0	0	0.00212092		0	0	0	0	0	0	0	0.000128324	0.000594267		0.000424183	8.02879e-05
Arenimonas	0	0	0	0	0.00211295		3.4996e-05	9.92794e-05	8.08888e-05	0.000122043	0.00144395	0.000490178	0	0.000875634	0.00214722		0.00042259	0.000588244
Anaerosphaera	0	0	0	0	0.00209579		0	0	0	0	0	0	0	0.000145741	0		0.000419159	1.61935e-05
28-4	0	0	0	0	0.00208127		0	0	0	0	0	0	0	0.00110336	0		0.000416254	0.000122596
Parviterribacter	0	0	0	0	0.00207579		0	0	0	0	0	0.00017871	0	0.00159774	0.000512632		0.000415158	0.000254343
Quadrisphaera	0	0	0	0	0.00207256		0	0	0	0	0	0.000206366	0	0.00365496	0.000920476		0.000414512	0.000531311
Craurococcus-Caldovatus	0	0	0	0	0.0020484		0	0	0	0	0	0	0	0.000279444	0.00197081		0.000409679	0.000250028
Vibrio	0	0	0.000531263	0	0.0015113		0.00419666	0.00336198	0.0177821	0.00438198	0	0	0	0	0		0.000408512	0.00330252
Sphingoaurantiacus	0	0	0	0	0.00203288		0	0	0	0	0	0.00152877	0	0	0.021986		0.000406576	0.00261276
Roseococcus	0	0	0	0	0.00200532		3.18145e-06	7.38793e-06	1.02711e-05	3.48695e-05	0	0.00106822	0	0.000943353	0.00795144		0.000401063	0.00111319
Tetragenococcus	0	0	0.000189353	0	0.00181232		0	0	0.000392532	8.53245e-05	0	0	0	0.000208786	0		0.000400335	7.62936e-05
Clostridium sensu stricto 2	0	0	0	0	0.00199693		0	0	0	0	0	0	0	0.00335143	0		0.000399385	0.000372381
Anaerobium	0	0	0	0	0.00198089		0	0	0	0	0	0	0	0	0		0.000396178	0
Agrobacterium	0	0	0.00194361	0	0		0.0151871	0.0556351	0.00322939	0.21322	0	0	0	0	0		0.000388722	0.0319191
Chroococcidiopsis SAG 2023	0	0	0	0	0.00194021		0	0	0	0	0	0.00507212	0	0.0024885	0		0.000388042	0.000840069
Ewingella	0	0	0.00192811	0	0		0	0.00102117	0.000285356	0.000358438	0	0	0	0	0		0.000385622	0.000184996
Shuttleworthia	0	0	0	0.000343564	0.00157579		0	0	0	0	0.000356911	0.0068579	0	0.0813297	0.00348692		0.000383871	0.0102257
Zavarzinia	0	0	0	0	0.00190536		0	0	0	0	0	0.000162559	0	0.000304663	0		0.000381072	5.19136e-05
Dermatophilus	0	0	0	0	0.00188289		0	0	0	0	0	0.00171381	0	0.0334316	0.00298352		0.000376579	0.00423655
Ellin6055	0	0	0	0	0.00187831		0	0	0	0	0	0.0021064	0	0.00539185	0.000260717		0.000375662	0.000862107
Intestinimonas	0	0	0.000149368	5.26158e-05	0.00164193		0	0	0	0	0	0.034111	0	0.0991812	0.0161695		0.000368784	0.0166068
Ilumatobacter	0	0.000817956	0	0	0.00101758		0	0	0	0	1.39001e-05	0	0	0.000194069	0.000393139		0.000367107	6.67898e-05
Caenimonas	0	0	0	0.00152069	0.000292026		0	0	0	0	0	0	0	0	0.00602182		0.000362544	0.000669091
Candidatus Alysiosphaera	0	0	0	0.000644185	0.00114235		0	0	0	0	0	0.000232014	0	0.00757141	0		0.000357307	0.000867047
UCG-004	0	0	0	0	0.00177847		0	0	0	0	0	0	0	0.00801766	0		0.000355695	0.000890851
Larkinella	0	0	0.00014138	0	0.0016243		3.4996e-05	7.38793e-06	0	0	0	0.000105299	0	0.00017205	0.00810491		0.000353136	0.000936072
Arcticibacter	0	0	0	0	0.00175299		0	0	0	0	0	0	0	0.000791733	0.00100047		0.000350598	0.000199133
Sulfuriferula	0	0	0.00174638	0	0		0.00034996	5.69198e-05	0.000693937	0.00260541	0	0	0	0	0		0.000349277	0.000411803
Lachnospiraceae UCG-010	0	0	0	0	0.00173431		0	0	0	0	0	0.00231371	0	0.0921317	0.0106444		0.000346861	0.0116766
Pseudarcicella	0	0	0	0	0.00172899		0	0	0	0	0	0	0	0	0.00567919		0.000345798	0.000631022
Phytobacter	0	0	0.00172823	0	0		0	0	0	0	0	0	0	0	0		0.000345646	0
Mucilaginibacter	0	0	0.000282761	0	0.00144474		0	0.000455671	4.85499e-06	0	0.00836432	0.0166725	0	0.00619931	0.175637		0.000345501	0.0230371
Tumebacillus	0	0	0	0	0.00172344		0	0	0	0	0	0	0	0	0.00433917		0.000344689	0.000482129
Pygmaiobacter	0	0	0	0	0.00168351		0	0	0	0	0	0.00214715	0	0.00781029	0.00207812		0.000336702	0.00133728
Actinotalea	0	0	0	0	0.00163566		0	0	0	0	0	0.000179216	0	0.00305755	0.00223389		0.000327131	0.000607851
Metalysinibacillus	0	0	0.00158852	0	0		3.89473e-05	0.000506814	0.0119649	2.30165e-05	0	0	0	0	0		0.000317704	0.00139263
Zoogloea	0	0	0	0	0.00156269		0	0	0	0	0	0.00487599	0	0.000967047	0.00587677		0.000312538	0.0013022
Helicobacter	0	0	0	0	0.00156128		0	0.000230778	0.00779518	0.00022044	0	0	0	0.0155517	0.0277171		0.000312256	0.00572391
MN 122.2a	0	0	0	0	0.00155292		0	0	0	0	0.00049897	0	0	0.00710119	0.0319941		0.000310585	0.00439936
Rhodoplanes	0	0	0	0	0.00154395		0	7.38793e-06	0	0	0	0	0	0.00347033	0.0161026		0.000308791	0.00217559
SN8	0	0	0	0.000114829	0.0014189		0	0	0	0	0.00082346	0.012141	0	0.0624497	0.000360951		0.000306745	0.00841945
Sediminivirga	0	0	0	0	0.00153237		0	0	0	0	0	0.00207651	0	0	5.70638e-05		0.000306474	0.000237063
Burkholderia	0	0	0.0015279	0	0		0.00177525	0.0361345	0.00650341	0.0217024	0	0	0	0	0		0.00030558	0.00734618
Actinomycetospora	0	0	0	0	0.00151515		0	0	0	0	0	0.000484618	0	0.00482583	0.000607386		0.000303031	0.000657537
Aliidiomarina	0	0	0	0	0.00151257		0	0	0	0	0	0	0	0.00384011	0.000305173		0.000302515	0.000460586
Marinomonas	0	0	0.00023991	0.000903505	0.000360188		0	0.000159561	0.000345083	1.74347e-05	0.0223339	0	0	0	0		0.000300721	0.00253955
Oligoflexus	0	0	0	0	0.00148334		0	0	0	0	0	0.00109277	0	0.000565128	0.012605		0.000296667	0.00158477
Branchiibius	0	0	0	0	0.00147139		0	0	0	0	0	0.000543251	0	0	0.000189603		0.000294278	8.14282e-05
Enterorhabdus	0	0	0	0	0.0014693		0	0	0	0	0	0.0012908	0	0.00271248	0.000389882		0.00029386	0.00048813
Paludibacterium	0	0	0	0	0.00146716		0	0	4.19991e-05	1.74347e-05	0	0.00135294	0	0.0114399	0.00545722		0.000293431	0.00203439
Micromonospora	0	0	0	0	0.00145078		0	0	0	0	0	0.000152603	0	0	0.00266265		0.000290155	0.000312806
Flavonifractor	0	0	0	0.00131202	0.000123785		2.54516e-05	0	0	0	0.000336331	0.00735183	0	0.105472	0.00226841		0.000287162	0.0128282
Thermoactinomyces	0	0	0	0	0.00143463		0	0	0	0	0	0	0	0.000912845	0		0.000286925	0.000101427
Quinella	0	0	0	0	0.00142953		0	0	0	0	0	0	0	0	0		0.000285907	0
Cereibacter	0	0	0	0	0.0013977		1.90887e-05	0.000182537	0.000220811	0.00500394	6.36287e-05	0.000802482	0	0	0.00156383		0.000279539	0.000872924
Loigolactobacillus	0	0	0.000502614	0	0.00088005		0	0.000117938	0	1.74347e-05	0	0	0	0	9.98617e-05		0.000276533	2.61372e-05
Negativicoccus	0	0	0	0	0.00138165		0	0	0	0	0	0.00104022	0	0	0		0.00027633	0.00011558
Laceyella	0	0	0	0	0.00137688		0	0	0	0	0	0	0	0	0.0129967		0.000275376	0.00144408
BSV13	0	0	0	0	0.00134926		0	0	0	0	0	0	0	0	0.000407712		0.000269853	4.53014e-05
Asticcacaulis	0	0	0.000935908	0	0.000385411		0.000210644	0.000225709	4.14869e-05	0	0	0.000971009	0	0.00915917	0		0.000264264	0.00117867
Pseudoramibacter	0	0	0	0	0.00130915		0	0	0	0	0	0.000424639	0	0.0170875	0.000253181		0.00026183	0.00197393
JGI 0001001-H03	0	0	0	0.00115042	0.000136104		0	0	0	0	7.25154e-05	0.00282618	0	0.0010923	0.0191282		0.000257304	0.0025688
[Eubacterium] xylanophilum group	0	0	0	0	0.00128373		0	0	0	0	0	0	0	0.00535663	0.00591046		0.000256745	0.0012519
Conexibacter	0	0	0	0	0.00128145		0	0	0	0	0	0.000323554	0	0.00411192	0.00566159		0.00025629	0.0011219
Tychonema CCAP 1459-11B	0	0	0	0	0.0012764		0	0	0	0	0.00235587	0	0	0	0		0.00025528	0.000261763
1174-901-12	0	0	0	0.000178004	0.00109271		0	0	0	0	0.000893058	0.00529898	0	0.0205761	0		0.000254143	0.00297424
Caldibacillus	0	0	0.00126393	0	0		0	0	7.96867e-06	0	0	0	0	0	0		0.000252786	8.85407e-07
Anaerostignum	0	0	0	0	0.00126374		0	0	0	0	0	0	0	0	0.00153008		0.000252747	0.000170009
Gordonibacter	0	0	0	0	0.00125887		0	0.0098576	0	0	0	0.00200263	0	0.00244292	0.00306595		0.000251774	0.0019299
Angelakisella	0	0	0	0	0.00125235		0	0	0	0	0	0	0	0.00364396	0		0.000250471	0.000404884
Sellimonas	0	0	0	0.000720786	0.000517975		0	0	0	0	0.000235611	0.00839994	0	0.059933	0.0255905		0.000247752	0.0104621
Kineococcus	0	0	0	0	0.00123638		0	1.48849e-05	0	0	0.0174272	0.0173645	0	0.000188376	0		0.000247275	0.00388833
Dechlorosoma	0	0	0	0	0.00122171		0	0	0	0	0	0.000850545	0	0.000639582	0.000598154		0.000244341	0.000232031
Elstera	0	0	0	0	0.00121772		0	0	0	0	0	0	0	9.14077e-05	0.00954933		0.000243544	0.00107119
Parasutterella	0	0	0	2.43697e-05	0.00118498		0	0	0	0	0.00106141	0	0	0.0114057	0.00400515		0.000241869	0.00183025
Methylotenera	0	0	0	0	0.00119076		0	0	7.8063e-05	0	0	0.00168006	0	0	0.0103472		0.000238152	0.00134504
Erythrobacter	0	0	0.000282761	0	0.00090226		0.00107097	0.00313234	0.000124535	0.00117973	0	0.000271444	0	0.00299422	0.00404492		0.000237004	0.00142424
Hathewaya	0	0	0	0	0.00118273		0	0	0	0	0.000138705	0.0307478	0	0.0191264	0.00291573		0.000236546	0.00588096
Intrasporangium	0	0	0	0	0.00117468		0	0	6.87077e-06	0	0	0.000603237	0	0.00153795	0		0.000234937	0.000238673
Ohtaekwangia	0	0	0	0.00116924	0		0	0	0	0	0	0.00148466	0	0.00047073	0.000677995		0.000233848	0.000292598
Conyzicola	0	0	0	0	0.00115483		0	0	0	0	0	0	0	0	0		0.000230965	0
Schaalia	0	0	0.00114661	0	0		9.54436e-06	5.33728e-05	0.00011123	0.00569452	0	0	0	0	0		0.000229322	0.000652075
Domibacillus	0	0	0	0	0.00113664		0	0	0	0	0	0.00480052	0	0.000217922	0		0.000227327	0.000557604
Neochlamydia	0	0	0	0	0.00113381		0	0	0	0	0	0.00044918	0	0.00158405	0.0138808		0.000226762	0.00176823
Fibrobacter	0	0	0	0	0.0011192		0	0	0	0	0	0.0194315	0	0.18845	0		0.000223841	0.023098
Garicola	0	0	0	0	0.00111337		0	0	0	0	0	0	0	0.0143954	0.000328117		0.000222674	0.00163595
Rhodanobacter	0	0	0.000971805	0	0.000141034		0.0011326	0.00152595	0.00529216	0.00115069	0	0.000159933	0.108057	0	0.00113641		0.000222568	0.0131616
Arsenicicoccus	0	0	0	0	0.00110927		1.27258e-05	9.4851e-05	7.91452e-05	3.48695e-05	0	0.000454664	0	0	0.00635017		0.000221855	0.000780714
Stomatobaculum	0	0	0	0	0.0011068		0	0	0	0	0	0.00015318	0	0	0		0.000221361	1.702e-05
Advenella	0	0	0	0.000883847	0.000208576		0	0	0	0	0.000234418	0	0	0	0.0115259		0.000218484	0.0013067
Meiothermus	0	0	0	0.000500533	0.000590277		0.00754573	0.0185025	0.139648	0.170903	0	0.000882654	0	0	0.00036853		0.000218162	0.037539
Microlunatus	0	0	0	0	0.00107853		0	0	0	0	0	0	0	0	0		0.000215707	0
Slackia	0	0	0	0	0.00107672		0	0	0	0	0	0	0	0.000796648	0		0.000215345	8.85165e-05
Faecalicoccus	0	0	0	0	0.00107269		0	0	0	0	0	0	0	0	0.00152408		0.000214538	0.000169343
Sideroxydans	0	0	0	0	0.00106494		3.18145e-06	0	0	0	0	0	0	0	0.0204432		0.000212987	0.00227182
SH-PL14	0	0	0	0	0.00105209		0	0	0	0	0	0.00191583	0	0.0213474	0.00757867		0.000210417	0.00342688
Fusibacter	0	0	0	0	0.0010519		0	0	0	0	0	0.0126685	0	0.000446656	0.00378774		0.00021038	0.00187809
Phyllobacterium	0	0	0	0.00085509	0.000192066		0	0.00393644	0.00314296	0	0.000881062	0	0	0	0.0099717		0.000209431	0.00199246
Methyloversatilis	0	0	0	0	0.00103879		3.18145e-05	0.000390596	1.48394e-05	0	0.0358073	0.00437455	0	0.000446656	0		0.000207758	0.00456286
[Clostridium] innocuum group	0	0	0	0.000971541	6.51509e-05		0	0	0	0	5.62427e-05	0	0	0	0		0.000207338	6.24918e-06
Flavimaricola	0	0	0	0	0.00103534		0	0	0	0	0	0	0	0	0.000140974		0.000207068	1.56638e-05
[Agitococcus] lubricus group	0	0	0	0	0.0010336		0	0	0	0	0	0.0126813	0	0.000928869	0.000979058		0.00020672	0.00162102
Aquipuribacter	0	0	0	0.000322252	0.000698439		0	0	0	0	0	0	0	0	0.00454768		0.000204138	0.000505298
F0332	0	0	0	0	0.00101259		0	0	0	0	0	0	0	0	0		0.000202519	0
Pseudoprevotella	0	0	0.000993442	0	0		0	0	0	0	0	0	0	0	0		0.000198688	0
Zymomonas	0	0	0.000989662	0	0		0.00312737	0.00133156	0.000466449	0.00304301	0	0	0	0	0		0.000197932	0.000885376
Fournierella	0	0	0	0	0.000980963		0	0	0	0	0	0.00235556	0	0.000502336	0.00543724		0.000196193	0.000921682
Bryobacter	0	0	0	0	0.000978748		0	0	0	0	0	0.000389673	0	0.00523299	0.0764783		0.00019575	0.00912233
Varibaculum	0	0	0	0	0.000973277		0	0	0	2.30165e-05	0	0	0	0.00100983	0		0.000194655	0.000114761
Chiayiivirga	0	0	0	0	0.000968522		0	0	0	0	0	0.00102621	0	0.000115981	0.00588517		0.000193704	0.000780818
Corticibacterium	0	0	0	0.000896359	5.06157e-05		0	0	0	0	0	0	0	0	0.000422486		0.000189395	4.69429e-05
Candidatus Finniella	0	0	0	0.000945211	0		0	0	0	0	0.00281116	7.63017e-05	0	0	0		0.000189042	0.000320829
Clostridium sensu stricto 6	0	0	0	0	0.000944461		0	0	0	0	0	0	0	0.000749014	0.0010228		0.000188892	0.000196869
Prevotellaceae UCG-004	0	0	0	0	0.000943368		0	0	0	0	0	0.0156513	0	0.137141	0		0.000188674	0.0169769
Kineosphaera	0	0	0	0	0.000943064		0	0	0	0	0	0	0	0.0138154	0		0.000188613	0.00153505
Belnapia	0	0	0	0	0.000940126		0	0	0	0	0	0	0	0.000507772	0.000900519		0.000188025	0.000156477
Mesomycoplasma	0	0	0.000935908	0	0		0	0	0.000192704	0	0	0	0	0	0		0.000187182	2.14115e-05
Nocardiopsis	0	0	0	0	0.000928062		0	0	0	0	0	0	0	0.000689673	0.000237357		0.000185612	0.000103003
Flavisolibacter	0	0	0	5.45839e-05	0.000869		0	0	0	0	0.00248502	0.00181259	0	0.00974088	0		0.000184717	0.00155983
CPla-4 termite group	0	0	0	0	0.000920091		0	0	0	0	0	0.00522566	0	0.0113573	0		0.000184018	0.00184255
P3OB-42	0	0	0	0	0.000907253		0	0	0	0	0	0	0	0.00177983	0.00519025		0.000181451	0.000774453
Aeribacillus	0	0	0.000746839	0	0.000160133		0	0	0	0.0177822	0	0	0	0	0		0.000181394	0.0019758
Arcanobacterium	0	0	0	0	0.000901796		0	0	0	0	0	0	0	0.000433727	0		0.000180359	4.81918e-05
Kosakonia	0	0	0.000900012	0	0		0	2.21638e-05	0	0.000577229	0.000515206	0.000587151	0	0.00484228	0		0.000180002	0.000727114
Histophilus	0	0	0.000896207	0	0		0	0	0	0	0	0	0	0.00637149	0		0.000179241	0.000707943
Anaerolinea	0	0	0	0.000436671	0.000453171		0	0	0	0	0	8.0914e-05	0	0.00165583	0		0.000177968	0.000192971
Haliangium	0	0	0	0	0.000888457		0	0	0	1.74347e-05	0	0.00865303	0	0.000293212	0.0161444		0.000177691	0.00278979
Aquicella	0	0	0	0	0.000886331		0	0	0	0	0	0.00886335	0	0.00478211	0.0137733		0.000177266	0.00304653
Papillibacter	0	0	0	0	0.000870362		0	0	0	0	0	0.00106321	0	0.0175889	0		0.000174072	0.00207245
Massilistercora	0	0	0.000864115	0	0		0	0	0	0.00014696	0	0	0	0	0		0.000172823	1.63289e-05
Denitratisoma	0	0	0	0	0.000859172		3.18145e-05	5.49518e-05	7.60338e-05	0	0	0	0	0	0		0.000171834	1.80889e-05
Oceanobacillus	0	0	0	0	0.000840157		0	0	0	0	0	0.000952329	0	0.0099454	0		0.000168031	0.00121086
Aurantisolimonas	0	0	0	0	0.000837034		0	0	0	0	0.00142001	0	0	0	0.000194631		0.000167407	0.000179405
Cronobacter	0	0	0	0	0.000826673		0	0	1.39997e-05	3.20683e-05	0	0.00101019	0	0	0		0.000165335	0.000117362
Erysipelotrichaceae UCG-006	0	0	0	0	0.000825592		0	0	0	0	0	0.00049682	0	0.0146034	0		0.000165118	0.0016778
Methylophaga	0	0	0	0	0.000816149		6.36291e-06	0	0.0026235	0	0	0	0	0	0.000322914		0.00016323	0.000328087
Magnetospirillum	0	0	0	0	0.000812536		6.36291e-06	0	0	0	0	0.00117346	0	0.0116915	0.000585586		0.000162507	0.00149521
YC-ZSS-LKJ147	0	0	0	0.000135423	0.000675559		0	0	0	0	0.0162418	0	0	8.47918e-05	0		0.000162196	0.00181406
Akkermansia	0	0	0	0	0.000805422		0	0	3.07916e-05	0	0.000261374	0.0057101	0	0.379206	0.000180843		0.000161084	0.0428211
Chlamydia	0	0	0	0	0.000796766		0	0	0	0	0	0	0	0	0		0.000159353	0
Paraeggerthella	0	0	0	0	0.000796159		0	0	0	0	0	0	0	0.000778224	0		0.000159232	8.64693e-05
Sporomusa	0	0	0	0	0.00078876		0	1.47423e-05	0	0	0	0	0	0.00231199	0		0.000157752	0.000258526
Paenalcaligenes	0	0	0.000497637	0	0.000287833		0.00398279	0.019421	0.0209286	0.0121846	0	0	0	0.000740034	0		0.000157094	0.00636189
Pseudobutyrivibrio	0	0	0	0	0.000783947		0	0	0	0	0	0.000566395	0	0.00718317	0.000148268		0.000156789	0.000877538
Cardiobacterium	0	0	0	0.000171868	0.000611923		0	0	4.85499e-06	0	0	0.000244786	0	0	0.000636983		0.000156758	9.85138e-05
[Eubacterium] saphenum group	0	0	0	0	0.000780216		0	0	0	0	0	0.000341657	0	0.000474244	0		0.000156043	9.06556e-05
Flexilinea	0	0	0	0	0.000780036		0	0	0	0	0	0.0061929	0	0.0600077	0		0.000156007	0.00735563
Propionicimonas	0	0	0	0	0.000777605		0	0	0	0	0	0	0	0	0.000537001		0.000155521	5.96668e-05
Rhodopirellula	0	0	0	0	0.000775783		0	0	0	0	0	0.00046049	0	0.00158615	0.000615993		0.000155157	0.000295848
Aquitalea	0	0	0	0	0.000772414		0	7.88527e-05	6.99985e-05	0	0	0	0	0.000541624	0.0355722		0.000154483	0.00402919
Aurantimonas	0	0	0	0	0.000769299		3.4996e-05	0	4.85499e-06	3.34689e-05	0	0.00205486	0	0.00843786	0.00242484		0.00015386	0.00144343
Pseudopropionibacterium	0	0	0	0	0.000768393		0	0	0	0	0	0	0	0	0.00447427		0.000153679	0.000497141
Ammoniphilus	0	0	0	0	0.000764637		0	0	0	0	0	0	0	0.00163508	0.00920266		0.000152927	0.00120419
Obesumbacterium	0	0	0.000759716	0	0		0	0.00462414	0.0120001	0.000176375	0	0	0	0	0		0.000151943	0.00186674
Subgroup 10	0	0	0	0	0.000754036		0	0	0	0	0	0.000676189	0	0.0148213	0		0.000150807	0.00172194
Frigoribacterium	0	0	0	7.9467e-05	0.000661167		0.000255954	0.00662175	0.0133835	0	0	0.00601781	0	0.00139028	0		0.000148127	0.00307437
Gloeocapsa PCC-7428	0	0	0	0	0.000740428		0	0	0	0	0	0	0	8.56516e-05	0		0.000148086	9.51685e-06
Pseudogracilibacillus	0	0	0	0	0.000737257		0	0	0	0	0	0.000778122	0	0.00643805	0.00517102		0.000147451	0.00137635
Lachnospiraceae UCG-004	0	0	0	0	0.000723703		0	0	0	0	0	0.000976168	0	0.0246798	0.000192237		0.000144741	0.00287202
Flintibacter	0	0	0.000717457	0	0		0	0	0	0	0	0	0	0	0		0.000143491	0
Defluviicoccus	0	0	0	0	0.000692581		0	0	3.45059e-05	0	0	0.00708066	0	0.0183279	0.000920854		0.000138516	0.00292933
Jonesia	0	0	0.000683979	0	0		0	7.46079e-05	3.74121e-05	0	0	0.000811243	0	0.0258161	0		0.000136796	0.00297104
Microcella	0	0	0.000214876	0	0.000465962		0.000983368	0.000213455	0.000146122	0	0	0	0	0	0		0.000136168	0.000149216
EMP-G18	0	0	0	0	0.000665628		0	0	0	0	0	0	0	0.000886356	0		0.000133126	9.8484e-05
C1-B045	0	0	0	0	0.000661131		0	0	0	0	0	0	0	0	0.000401848		0.000132226	4.46498e-05
Nubsella	0	0	0	0	0.000654927		0	0	0	0	0	0.00406827	0	0.00346389	0.000940124		0.000130985	0.000941365
Rhodobacter	0	0	0	0	0.000647588		0.000187706	0.00250511	0.000742701	0.00573074	0.00626867	0.00207253	0	0	0.0131518		0.000129518	0.00340658
Saccharibacillus	0	0	0	0	0.000640679		0	0	0	0	0	0.000196469	0	0.00140285	0		0.000128136	0.000177702
Epulopiscium	0	0	0	0.000119152	0.000521089		0	0	0	0	0.00275485	0	0	0.00184073	0		0.000128048	0.00051062
Lentimicrobium	0	0	0	0	0.000640169		0	0	0	0	0.00169793	0.00533588	0	0	4.5045e-05		0.000128034	0.00078654
Herminiimonas	0	0	0	0	0.000631128		0.00844166	0.000707629	0.0129525	0	0	0	0	0	0.258246		0.000126226	0.0311497
Ruminiclostridium	0	0	0	0	0.000630811		0	0	0	0	0	0	0	0.00752577	0.000146901		0.000126162	0.000852519
Bryocella	0	0	0	0.000194114	0.000436192		0	0	0	0	0.000990508	0	0	0.000376752	0		0.000126061	0.000151918
Aliihoeflea	0	0	0	0.000462031	0.000168172		0	0	0	0	0	0	0	0	0		0.00012604	0
Vogesella	0	0	0	0	0.000624404		0	7.37113e-06	4.45332e-05	0	0	0.00554179	0	0.00269699	0.0287349		0.000124881	0.00411395
Pleomorphomonas	0	0	0	0	0.000622692		0	7.38793e-06	0	0	0	0.00866586	0	0.00114777	0.000616749		0.000124538	0.00115975
Geminicoccus	0	0	0	0	0.000617804		0	0	0	0	1.66214e-05	0	0	0	0.00215974		0.000123561	0.000241818
Ornithinicoccus	0	0	0	0	0.000614506		0	0	0	0	0	0.00148059	0	0.00880508	0		0.000122901	0.00114285
Idiomarina	0	0	0	0	0.000614452		0.00216339	0.000373179	0.00645597	0	0	0	0	0	0.00132269		0.00012289	0.00114614
Soehngenia	0	0	0	0.000281211	0.000332922		0	0	0	0	0	0.00163226	0	0.00461761	0.000957035		0.000122827	0.000800767
Edaphobaculum	0	0	0	0	0.00061103		0	0	0	0	0	0.00340356	0	0.0215585	0.00994374		0.000122206	0.00387842
Dongia	0	0	0	0	0.000599146		0	0	0	0	0	0.000322841	0	0	0.00451586		0.000119829	0.000537633
Candidatus Saccharimonas	0	0	0	0	0.000592529		0.000671287	0	0	0	0	0.000114803	0	0.000825307	0		0.000118506	0.000179044
Succiniclasticum	0	0	0	0	0.000584346		0	0	0	0	0	0.04594	0	0.571991	0		0.000116869	0.068659
Streptosporangium	0	0	0	0	0.000583656		0	0	0	0	0	0	0	0	0		0.000116731	0
Tepidiphilus	0	0	0	0	0.000578199		0	0	0	0	0	0.00495542	0	0.0331303	0.0116642		0.00011564	0.00552778
Oerskovia	0	0	0	0	0.000577155		0	5.56212e-05	7.96867e-06	0.00444675	0	0	0	0.000711587	0.00215342		0.000115431	0.000819483
Rubritepida	0	0	0	0	0.000576458		0	0	0	0	0	0	0	0	0		0.000115292	0
Micavibrio	0	0	0.000576077	0	0		2.54516e-05	2.2147e-05	0	0.000645085	0	0.00106822	0	0.00248744	0		0.000115215	0.000472039
Pseudescherichia	0	0	0.000576077	0	0		0	0	7.96867e-06	0.000176375	0	0	0	0	0		0.000115215	2.04827e-05
Azohydromonas	0	0	0	0	0.000570431		0	0	0	0	0	0	0	0	0		0.000114086	0
Succinispira	0	0	0	0	0.000569842		0	0	0	0	0	0	0.0223601	0.000321942	0.00821873		0.000113968	0.00343342
Oceanivirga	0	0	0	0	0.000569701		0	0	0	0	0	0	0	0.000304663	0		0.00011394	3.38515e-05
Luteitalea	0	0	0	0.000500533	5.56696e-05		0	0	0	0	0	0	0	0.000120779	0		0.000111241	1.34199e-05
Roseisolibacter	0	0	0	0	0.00055406		0	0	0	0	0	0	0	0.000495307	0		0.000110812	5.50341e-05
Hespellia	0	0	0	0	0.000550635		0	0	0	0	0	0	0	0	0		0.000110127	0
Candidatus Paracaedibacter	0	0	0	0	0.000546906		0	7.38793e-06	0	1.74347e-05	0	0.000511773	0	0	0.00630046		0.000109381	0.000759673
Marinobacter	0	0	0	0	0.000545802		0.000120895	1.47423e-05	0.00941031	0.000145142	0	0	0	0.000334685	0		0.00010916	0.00111397
Filobacterium	0	0	0	0	0.000542878		0	0	0	0	0	0	0	0.0011241	0		0.000108576	0.0001249
Lachnospiraceae NK3A20 group	0	0	0	0	0.000542606		0	0	0	0	0	0.0489891	0	0.641051	0.00443048		0.000108521	0.0771634
Duffyella	0	0	0.000542599	0	0		0.000389473	0.00372449	0.0076731	0.0406902	0	0	0	0	0		0.00010852	0.00583081
Auricoccus-Abyssicoccus	0	0	0	0	0.000540243		0	0	0	0	0	0.000826153	0	0.00116019	0		0.000108049	0.000220705
Chloronema	0	0	0	0	0.000539372		0	0	0	0	0	0	0	0	0		0.000107874	0
Ignatzschineria	0	0	0	0	0.000534665		0	1.48849e-05	0	0	0	0.00114461	0	0	0		0.000106933	0.000128833
UBA6140	0	0	0	0	0.000531963		0	0	0	0	0	0	0	0	8.13594e-05		0.000106393	9.03993e-06
Parvibacter	0	0	0	0	0.000525358		0	0	0	0	0	0	0	0	0		0.000105072	0
Lentibacillus	0	0	0	0	0.000518564		0	0	0	0	0	0	0	0.000244612	0		0.000103713	2.71791e-05
Candidatus Stoquefichus	0	0	0	0	0.000518226		0	0	0	0	0	0	0	0.00152791	0		0.000103645	0.000169767
CHKCI002	0	0	0	0	0.00051805		0	0	0	0	0	0.000605773	0	0.00150167	0.00120509		0.00010361	0.000368059
Bogoriella	0	0	0	0	0.000515771		0	0	0	0	0	0	0	0	0		0.000103154	0
Sporolactobacillus	0	0	0	0	0.000513135		0	0	0	0	0	0	0	0	0		0.000102627	0
Flexibacter	0	0	0	0	0.000511908		0	0	0	0	0	0	0	0	0.000454094		0.000102382	5.04548e-05
Pseudofulvimonas	0	0	0	8.78783e-05	0.000421169		0	0	0	0	0	0.000152603	0	0.00306433	0.00714558		0.00010181	0.00115139
Candidatus Soleaferrea	0	0	0	0	0.000507831		0	0	0	0	0	0.000229218	0	0.0144186	7.08877e-05		0.000101566	0.00163541
Isobaculum	0	0	0	0.00027423	0.000233134		0	0	0	0	0	0	0	0	0		0.000101473	0
Butyricicoccus	0	0	0	0	0.000505579		0	0	0	0	5.81696e-06	0.00977673	0	0.0600271	0.00162548		0.000101116	0.00793723
Rhizobium	0	0	0.000502614	0	0		0.0129921	0.0827306	0.0115949	0.0923597	0	0	0	0	0		0.000100523	0.0221864
Nitrospira	0	0	0.000323935	3.63893e-05	0.000141668		1.59073e-05	4.98819e-05	7.47243e-05	1.60341e-05	0	0.00360883	0	0.0070784	0.000959133		0.000100398	0.00131143
Trichococcus	0	0	0	0.000501353	0		0	0	0	0	0.000392028	0	0	0	0.010535		0.000100271	0.00121412
Pir4 lineage	0	0	0	0	0.000500605		0	0	0	0	0.000245553	0.00619076	0	0.00478246	0.0296323		0.000100121	0.00453901
Helcobacillus	0	0	0	0	0.000497765		0	0	0	0	0	0	0	0.000358718	0		9.9553e-05	3.98575e-05
CL500-29 marine group	0	0	0	0	0.000492356		0	0	0	0	0	0	0	0	0.000316475		9.84712e-05	3.51639e-05
Couchioplanes	0	0	0	0	0.000481472		0	0	0	0.00014696	0	0	0	0	0		9.62943e-05	1.63289e-05
UCG-007	0	0	0	0	0.000479191		0	0	0	0	0	0.00407257	0	0.0508187	0.00478492		9.58382e-05	0.00663069
Megamonas	0	0	0	0	0.0004748		0.00390108	0.00090798	0	0	0	0.0928861	0	0.254634	0.00343805		9.496e-05	0.0395297
Terrimicrobium	0	0	0	0	0.000471839		0	0	0	0	0.000133879	0.00745809	0	0.0260603	0.0117042		9.43678e-05	0.0050396
Caryophanon	0	0	0	0	0.00046594		0	0	0	0	0	0.0583585	0	0.178362	0		9.3188e-05	0.0263022
Oryzihumus	0	0	0	0	0.000462222		0	0	0	0	0	0	0	0	0		9.24445e-05	0
Terrimonas	0	0	0	0	0.000454932		0	0	0	0	0	0.00171754	0	0.00521152	0.0538192		9.09863e-05	0.0067498
Cyanobium PCC-6307	0	0	0	0	0.000453388		0	0	0	0	0	0	0	0	0		9.06776e-05	0
Cytophaga	0	0	0	0	0.00044878		0	0	1.39997e-05	0	0.0103298	0.0045547	0	0	0.0145414		8.97559e-05	0.00327111
Longimicrobium	0	0	0	0	0.00044457		0	0	0	0	0	0	0	0.00594699	0		8.89141e-05	0.000660777
Tsukamurella	0	0	0.000323935	0	0.000117014		0.010092	9.15864e-06	0	0	0	0	0	0.000190749	0.00127995		8.81897e-05	0.00128576
CAG-56	0	0	0	0	0.000439758		0	0	0	0	0	0.000975119	0	0.00270523	0.00262284		8.79515e-05	0.000700355
Rhabdobacter	0	0	0	0	0.000438878		0	0	0	0	0	0	0	0	0		8.77756e-05	0
Parachlamydia	0	0	0.000323935	0	0.000111306		0	0	0	5.23042e-05	0	0	0	0	0		8.70482e-05	5.81158e-06
Parascardovia	0	0	0	0	0.00043369		0	0	0	0	0	0	0	0	0		8.67379e-05	0
Franconibacter	0	0	0	0	0.000432109		0	0	0	0	0	0	0	0	0		8.64219e-05	0
Mycobacteroides	0	0	0.000429753	0	0		0.000365867	0.00056497	0	2.30165e-05	0	0	0	0	0		8.59505e-05	0.000105984
Gluconobacter	0	0	0	0	0.000425817		3.18145e-06	0	0	0	0	0	0	0	0		8.51634e-05	3.53495e-07
Aliicoccus	0	0	0	0.000281211	0.000144293		0	0	0	0	0	0.0102477	0	0.051638	0		8.51008e-05	0.0068762
Leclercia	0	0	0.000424141	0	0		4.77218e-05	8.12672e-05	0.000577499	0.0113522	0	0	0	0	0		8.48282e-05	0.00133985
Wujia	0	0	0.000424141	0	0		0	0	0	0	0	0	0	0	0		8.48282e-05	0
Nitrincola	0	0	0	0	0.000424067		0	0	2.79994e-05	0	0	8.96079e-05	0	0	0		8.48134e-05	1.30675e-05
Sphaerotilus	0	0	0.000421276	0	0		3.18145e-05	0.000448606	0.0111586	0.000211997	0	0	0	0	0.000413562		8.42551e-05	0.00136273
Terrabacter	0	0	0	6.94171e-05	0.000349001		0.00137439	0.00081242	0.00101638	0	0	0.000214914	0	0	0.000171103		8.36836e-05	0.000398801
Halopseudomonas	0	0	0.000414656	0	0		0.00599214	0.00205904	0.0551837	0.00916625	0	0	0	0	0		8.29311e-05	0.00804458
Cystobacter	0	0	0	0.000169597	0.000240736		0	0	0	0	0	0	0	0.000226593	0		8.20665e-05	2.5177e-05
Frederiksenia	0	0	0	0	0.000410041		0	0	0	0	0	0	0	0	0		8.20082e-05	0
Planifilum	0	0	0	0	0.000406723		0	0	0	0	0	0.00136616	0	0.000936192	0		8.13447e-05	0.000255817
Ellin6067	0	0	0	0.000145557	0.000260243		0	0	0	0	0	0.000466592	0	0	0.012082		8.116e-05	0.00139429
Robbsia	0	0	0	0	0.000404677		0	0	0	0	0	0	0	0	0		8.09354e-05	0
Chroococcidiopsis PCC 7203	0	0	0	0	0.000403325		0	0	0	0	0	0	0	0.00157148	0		8.0665e-05	0.000174609
Lonsdalea	0	0	0	6.6943e-05	0.00033192		0	0	0	0	0.000238046	0	0	0	0		7.97726e-05	2.64495e-05
Nordella	0	0	0	0	0.000396865		0	7.38793e-06	0	0	0	0.000508013	0	0	0.000688412		7.9373e-05	0.000133757
Muribaculum	0	0	0.000396681	0	0		0	0	0	0	0	0	0	0	0		7.93361e-05	0
Millisia	0	0	0	0	0.000395707		0	0	0	0	3.46763e-05	0	0	0.000777973	0		7.91414e-05	9.02944e-05
Olivibacter	0	0	0	0	0.000393107		6.36291e-06	2.39345e-05	3.83185e-05	0	0	0.00119603	0	0.00100446	0		7.86214e-05	0.000252123
Cerasicoccus	0	0	0	0	0.000387873		0	0	0	0	0	0.000613987	0	0	0		7.75746e-05	6.82207e-05
KD3-10	0	0	0	0	0.000387076		0	0	0	0	0	0	0	0	0		7.74153e-05	0
Leptothrix	0	0	0	0.000386665	0		0	0	1.76786e-05	0	0	0	0	0	0		7.73329e-05	1.96429e-06
Methylocystis	0	0	0	0	0.000378893		0	0	0	0	0	0.000701644	0	0	0		7.57785e-05	7.79605e-05
Howardella	0	0	0	0	0.000378666		0	0	0	0	0	0.00108449	0	0.0114878	0		7.57332e-05	0.00139692
Eremococcus	0	0	0	0	0.000375246		0	0	0	0	0.134014	0	0	0	0		7.50493e-05	0.0148904
Poseidonibacter	0	0	0	0	0.000373162		0	0	4.19991e-05	0	0.00153374	0	0	0	0.0175865		7.46324e-05	0.00212914
Pedomicrobium	0	0	0	0	0.000371612		0	0	0	0	0	0.000283254	0	0.00109772	0.010233		7.43224e-05	0.00129044
Cavicella	0	0	0	0	0.000370214		0	0	0	0	3.13752e-05	0.00298333	0	0	0.000239431		7.40428e-05	0.00036157
Pusillimonas	0	0	0.000323935	0	4.49273e-05		0	7.37113e-06	0.00119097	3.19268e-05	0	0.00119427	0	0.000251168	0		7.37724e-05	0.000297301
Senegalimassilia	0	0	0	0	0.000368601		0	0	0	0	0.0298523	0	0	0	0		7.37202e-05	0.00331692
Peptoclostridium	0	0	0	0	0.000363145		1.59073e-05	7.37113e-06	0.00017157	5.23042e-05	0	0	0	0	0		7.2629e-05	2.74614e-05
Desulforegula	0	0	0	0	0.000358879		0	0	0	0	0	0.00327097	0	0.00219225	0.000732168		7.17759e-05	0.000688376
Lihuaxuella	0	0	0	0	0.000357274		0	0	0	0	0	0	0	8.56516e-05	0		7.14547e-05	9.51685e-06
Paenochrobactrum	0	0	0	0	0.000357051		0	0	0	0	0	0.00141982	0	0	0		7.14102e-05	0.000157758
Ruminobacter	0	0	0	0	0.000349921		0	0	0	0	0	0.000767892	0	0.0177176	0		6.99843e-05	0.00205394
Oxalobacter	0	0	0	0	0.000342062		0	0	5.75098e-06	0	0	0	0	0	0		6.84125e-05	6.38998e-07
Anaerobutyricum	0	0	0.000338721	0	0		0.00030798	0.00148339	0	0	0	0	0	0	0		6.77442e-05	0.000199041
Adhaeribacter	0	0	0	0	0.000331337		0	0	0	0	0	0.001214	0	0.00607355	0		6.62674e-05	0.000809728
Turneriella	0	0	0	0	0.000330915		0	0	0	0	0	0.0048404	0	0	0.000309344		6.6183e-05	0.000572194
Prevotellamassilia	0	0	0.000330733	0	0		0	0	0	0	0	0	0	0	0		6.61466e-05	0
Saccharomonospora	0	0	0.000330733	0	0		0	0	0	0	0	0	0	0	0		6.61466e-05	0
Breznakia	0	0	0	0	0.000329865		0	0	0	0	0	0	0	0.000646981	0		6.59729e-05	7.18867e-05
Chungangia	0	0	0	0	0.000328943		0	0	0	0	0	0.00452301	0	0	0		6.57886e-05	0.000502557
OLB17	0	0	0	0	0.00032838		0	0	0	0	0	0.000694988	0	0	0.0025636		6.5676e-05	0.000362065
Candidatus Xiphinematobacter	0	0	0	0	0.000325738		0	0	0	0	0	0.00109669	0	0.00703343	0.00052649		6.51476e-05	0.000961846
Caldimonas	0	0	0.000323935	0	0		0.000646401	0.000516839	0.000206236	0.111078	0	0	0	0	0.000135599		6.4787e-05	0.0125092
Faecalibacter	0	0	0.000323935	0	0		0	2.21134e-05	4.33048e-05	0.000287341	0	0	0	0	0		6.4787e-05	3.91955e-05
Candidatus Sumerlaea	0	0	0.000323935	0	0		0	0	0	0	0	0	0	0	0		6.4787e-05	0
Thermobispora	0	0	0.000323935	0	0		0	0	0	0	0	0	0	0	0		6.4787e-05	0
Falsochrobactrum	0	0	0	0.000191038	0.000131897		0	0	0	0	0.000564141	0.00319117	0	0.000376752	0		6.4587e-05	0.000459118
Salipaludibacillus	0	0	0	0	0.000322519		0	0	0	0	0	0	0	0	0		6.45037e-05	0
Amnibacterium	0	0	0	0	0.000320361		0	0	0	0	0	0	0	0.000590296	0		6.40722e-05	6.55884e-05
FFCH7168	0	0	0	0	0.000319993		0	0	0	0	0	0	0	0	0		6.39987e-05	0
Fimbriimonas	0	0	0	0	0.000318588		0	4.57932e-05	0	0	0	0	0	0	0.00231463		6.37175e-05	0.000262269
Tistrella	0	0	0	0	0.000318088		0	0	0	0	0	8.96079e-05	0	0.00205075	0		6.36175e-05	0.000237817
Candidatus Flaviluna	0	0	0	0	0.00031666		0	0	0	0	0	0	0	0	0		6.3332e-05	0
Anaeroglobus	0	0	0	0	0.000314805		0	0	0	0	0	0	0	0	0		6.29609e-05	0
CHKCI001	0	0	0	0	0.000314572		0	0	0	0	0	0.000912565	0	0.0139102	0.00308361		6.29144e-05	0.0019896
UCG-001	0	0	0	0	0.000313958		0	0	0	0	0	0.00455822	0	0.014805	0.0140136		6.27916e-05	0.00370854
Croceicoccus	0	0	0.000214876	0	9.83814e-05		0.00557602	0.00157216	0.00173464	0.00110937	0	0	0	0	0		6.26515e-05	0.00111024
Clostridium sensu stricto 18	0	0	0	0	0.000309822		0	0	0	0	0	0.0212901	0	0.00611088	0		6.19644e-05	0.00304456
Niastella	0	0	0	0	0.000307898		0	0	0	0	0	0	0	0	0		6.15795e-05	0
Virgibacillus	0	0	0	0	0.000303451		0	0	3.85408e-05	0	0	0	0	0.00070578	0		6.06901e-05	8.27023e-05
Chthoniobacter	0	0	0	0	0.00030307		0	0	0	0	0.000108823	0.000488934	0	0.00409713	0.00360971		6.06139e-05	0.000922733
[Eubacterium] ventriosum group	0	0	0	0	0.000302051		0	0	0	0	0	0.000612063	0	0.00523312	0		6.04102e-05	0.000649465
[Eubacterium] fissicatena group	0	0	0	0	0.000299259		0	0	0	0	0	0	0	0.000226704	0		5.98519e-05	2.51893e-05
Oceanicella	0	0	0	0	0.000295983		0	0	0	0	0	0	0	0	0		5.91967e-05	0
F0058	0	0	0	0	0.000288969		0	0	0	0	0.000511977	0.000397777	0	0.000127188	0		5.77938e-05	0.000115216
Trichlorobacter	0	0	0.000288038	0	0		0	0	0	0.0248079	0	0.000396116	0	0	0		5.76077e-05	0.00280044
Austwickia	0	0	0.000288038	0	0		7.63549e-05	0.000361482	6.85869e-05	0.000745749	0	0	0	0	0		5.76077e-05	0.00013913
Duncaniella	0	0	0.000282761	0	0		0	0	4.85499e-06	0	0	0	0	0	0		5.65521e-05	5.39443e-07
Sedimentibacter	0	0	0	0	0.000282077		0	0	0	0	0	0.000850196	0	0.0014479	0.00145347		5.64154e-05	0.000416841
Salinimicrobium	0	0	0	0	0.000279389		0	0	0	0	0	0.00141978	0	0.00376804	0.00081625		5.58777e-05	0.000667119
Vespertiliibacter	0	0	0	0	0.000277377		0	0	0	0	0	0	0	0	0		5.54754e-05	0
Tianweitania	0	0	0	0	0.000274945		0	0	0	0	0.00724604	0.000263673	0	0.000119218	0.000993233		5.49889e-05	0.000958018
Antricoccus	0	0	0	0	0.000269005		0	0	0	0	0	0.000472257	0	0.00037567	0.00076384		5.38011e-05	0.000179085
[Eubacterium] eligens group	0	0	0	0	0.000263557		0	0	0	0	0	0.000363022	0	0	0.000246793		5.27114e-05	6.77572e-05
Heliimonas	0	0	0	0.000261983	0		0	0	0	0	0	0	0	0	0		5.23965e-05	0
Syntrophococcus	0	0	0	0	0.000261749		0	0	0	0	0	0.00813197	0	0.123901	0		5.23498e-05	0.0146703
E1B-B3-114	0	0	0	0	0.000261		0	0	0	0	1.91366e-05	0	0	0	0.000245857		5.21999e-05	2.94438e-05
Candidatus Protochlamydia	0	0	0	0	0.00025895		0	0	0	0	0	0.000563625	0	0	0.0178816		5.179e-05	0.00204947
Antarcticibacterium	0	0	0	0	0.000257843		0	7.38793e-06	0.00203751	0	0	0.000275384	0	0.000436806	0		5.15685e-05	0.000306343
Mailhella	0	0	0	0	0.000257524		0	0	0	0	0	0.000109729	0	0.0466415	0		5.15048e-05	0.00519458
Pelagibacterium	0	0	0.00014138	0	0.000114184		7.31734e-05	0.00167265	0.000828129	0.00412993	0	0.00038274	0	0.00239103	0		5.1113e-05	0.00105307
Verticiella	0	0	0	0.000210908	4.10532e-05		0	0	0	0	0.000122292	0.00340952	0	0.00152513	0		5.03922e-05	0.000561882
Catenibacillus	0	0	0	0	0.000251865		0	0	0	0	0	0.0039387	0	0	0.000779764		5.0373e-05	0.000524274
Prosthecobacter	0	0	0	0	0.000250426		0	0.000118207	0	0	0	0.00307667	0	0.0121058	0.00565515		5.00852e-05	0.00232842
Thermobifida	0	0	0	0	0.000248599		0	0	0	0	0	0	0	0	0		4.97197e-05	0
Agromyces	0	0	0	0	0.000247222		0.00254516	0.000136531	0.000839549	0.00680931	0	0.000417603	0	0	0.00640256		4.94445e-05	0.00190564
Candidatus Megaira	0	0	0.00014138	0	0.000105553		0	0	0	0	0	0.000654638	0	0	0.00559504		4.93867e-05	0.000694409
OLB8	0	0	0	0	0.000246257		0	0	0	0	0	0.00278466	0	0.00259208	0.000780888		4.92514e-05	0.000684181
Methylobacillus	0	0	0	0	0.000245766		0	0	7.02381e-05	0	0	0	0	0	0		4.91532e-05	7.80424e-06
Faecalitalea	0	0	0	0	0.000243174		0	0	0	0	0	0.000641928	0	0.00785909	0		4.86349e-05	0.000944558
Anaerosinus	0	0	0	0	0.000241143		0	0	0	0	0	0.000824584	0	0.00111295	0.014411		4.82287e-05	0.0018165
Pseudoglutamicibacter	0	0	0	0	0.00024064		0	0	0	0	0	0.000672525	0	0	0		4.81281e-05	7.4725e-05
DSSF69	0	0	0	0	0.000240444		0	0	0	0	0	0	0	0.00471287	0		4.80887e-05	0.000523653
Bernardetia	0	0	0	0	0.000239601		3.18145e-06	0.0001018	0.000631808	0	0	0	0	0	0.000403016		4.79203e-05	0.000126645
Candidatus Udaeobacter	0	0	0	0	0.000235099		0	0	0	0	0	0.00106603	0	0.00569869	0.00590089		4.70198e-05	0.00140729
[Mycoplasma] group	0	0	0	0.000233549	0		0	0	0	0	0	0	0	0	0		4.67098e-05	0
Kaistia	0	0	0	0	0.000230797		0	1.37009e-05	0	0	0	0	0	0	0.00865937		4.61593e-05	0.000963675
Eubacterium	0	0	0.000229338	0	0		0	7.37113e-06	0	0.00029392	0	0	0	0.000611596	0		4.58676e-05	0.000101432
Paralactobacillus	0	0	0	0.000226834	0		0	0	0	0	4.78416e-05	0	0	0	0		4.53667e-05	5.31574e-06
Sinomonas	0	0	0	0	0.000226077		0	0	5.75098e-06	0	0	0	0	0	0.000230684		4.52154e-05	2.62706e-05
Flavitalea	0	0	0	0	0.000221595		0	0	0	0	0	0.00307111	0	0.000388906	0.00178379		4.43191e-05	0.000582645
JSC-12	0	0	0	0	0.000220687		0	0	0	0	0	0	0	0	0		4.41374e-05	0
Yimella	0	0	0.000214876	0	0		0.000431602	0.000489654	0.00480385	0.00148627	0	0	0	0	0		4.29753e-05	0.000801264
Fermentimonas	0	0	0.000214876	0	0		0	0.000616714	0.00110684	0	0	0	0	0.00524332	0		4.29753e-05	0.000774097
Alloalcanivorax	0	0	0.000214876	0	0		9.54436e-06	0	0	0	0	0	0	0	0		4.29753e-05	1.06048e-06
Fannyhessea	0	0	0.000214876	0	0		0	0	0	0	0	0	0	0	0		4.29753e-05	0
Gemmatimonas	0	0	0	0	0.000211318		0	0.000259333	0	1.60341e-05	0	0.000277493	0	0.000166674	0.00298734		4.22636e-05	0.000411875
Solitalea	0	0	0	0	0.000209339		0	0	4.19991e-05	0	0	0.000524787	0	0	0.00447968		4.18679e-05	0.000560718
Sandaracinus	0	0	0	0	0.000208517		0	9.15864e-06	0	0	0	0.0013027	0	0	0.00128337		4.17035e-05	0.000288358
Methylarcula	0	0	0	1.75757e-05	0.000188514		0	0	0	0	2.38324e-05	0	0	0.000113296	0		4.12179e-05	1.52365e-05
Herpetosiphon	0	0	0	0	0.000203461		0.000311162	0.000192224	5.41561e-05	0	0	0	0	0	0.00700894		4.06922e-05	0.000840721
Kluyvera	0	0	0	0	0.000199798		0.000974991	0.029445	0.013034	0.00436015	0	0	0	0	0		3.99595e-05	0.00531268
Sh765B-TzT-35	0	0	0	0	0.0001988		0	0	0	0	0	0	0	0	0		3.97599e-05	0
Plot4-2H12	0	0	0	0	0.000188565		0	0	0	0	0	0.000519615	0	0.000169257	0.000306313		3.7713e-05	0.000110576
Promicromonospora	0	0	0	0	0.000187515		0	0	0	0	0	0	0	0	0		3.75031e-05	0
Fibrella	0	0	0	0	0.000187257		0	0	0	0	0	0.000203471	0	0	0		3.74514e-05	2.26079e-05
Aquamonas	0	0	0	0.000119152	6.5696e-05		0	0	0	0	9.35065e-05	0	0	0.000244721	0		3.69696e-05	3.75808e-05
Steroidobacter	0	0	0	0	0.00018365		1.59073e-05	5.31379e-05	2.80953e-05	0.000188981	0	3.55406e-05	0	0.00129563	0		3.673e-05	0.000179699
Zobellella	0	0	0	0	0.000183542		0	0	0	0	0	0	0	0	0		3.67085e-05	0
Tatumella	0	0	0	0	0.000182902		0	2.94845e-05	0	0	0	0	0	0	0		3.65804e-05	3.27606e-06
Camelimonas	0	0	0	0	0.000181375		0	0	0	0	0	0.00261626	0	0.000123165	0.000632381		3.6275e-05	0.000374645
Qingshengfania	0	0	0	0	0.000177588		0	0	0	0	0	0	0	0	0		3.55176e-05	0
Tundrisphaera	0	0	0	0	0.000177253		0	0	0	0	1.5236e-05	0.00105096	0	0	0.0983919		3.54506e-05	0.0110509
Pedococcus-Phycicoccus	0	0	0	0	0.000176947		0	0	0	0	0	0.000159933	0	0	0.00103003		3.53894e-05	0.000132218
Anaeroplasma	0	0	0	0	0.000176862		0	0	0	0	0	0.000191973	0	0.00502897	0		3.53724e-05	0.000580105
WCHB1-32	0	0	0	0	0.000176817		0	0	0	0	0	0.000654914	0	0	0.000149199		3.53635e-05	8.93459e-05
Lachnospiraceae UCG-003	0	0	0	0	0.000176702		0	0	0	0	0	0.000269288	0	0.000338946	0		3.53403e-05	6.75815e-05
Pirellula	0	0	0	0	0.000174689		0	0	9.10812e-05	4.6033e-05	0	0.0134728	0	0.00141136	0.00766131		3.49377e-05	0.00252028
Alcanivorax	0	0	0	0	0.000173348		6.36291e-06	2.74759e-05	0.000113774	0	0	0	0	0.000131413	0		3.46696e-05	3.10029e-05
Micropruina	0	0	0	0	0.000172955		9.54436e-06	2.96272e-05	1.53958e-05	0.000567816	0.00248239	0	0	0	0		3.45911e-05	0.000344974
UCG-003	0	0	0	0	0.000172745		0	0	0	0	0	0.000202285	0	0.00734747	0.00112566		3.4549e-05	0.000963935
FukuN57	0	0	0	0	0.000171809		0	0	0	0	0	0	0	0	0		3.43618e-05	0
966-1	0	0	0	0	0.000171605		0	0	0	0	0	0	0	0	0		3.43211e-05	0
Leptolyngbya ANT.L52.2	0	0	0	0	0.000170807		0	0	0	0	0	0	0	0	0		3.41614e-05	0
Kushneria	0	0	0	0	0.00016924		0	2.21134e-05	0	0	0	0	0	0.000121877	0		3.38481e-05	1.59989e-05
Conservatibacter	0	0	0	0	0.000169193		0	0	0	0	6.21765e-05	5.87599e-05	0	0	0		3.38385e-05	1.34374e-05
Candidatus Nucleicultrix	0	0	0	0	0.000168084		0	0	0	0	0	0.00012717	0	0	0.000146935		3.36168e-05	3.04561e-05
Sumerlaea	0	0	0	9.09732e-05	7.47443e-05		0	0	0	0	0	0	0	0.00158183	0.00297171		3.31435e-05	0.00050595
RB41	0	0	0	0	0.000164714		0	0	0	0	0	0.000668884	0	0.000286704	0.000113027		3.29428e-05	0.000118735
Tuwongella	0	0	0	0	0.000161443		0	0	0	0	0	7.26927e-05	0	0	0		3.22887e-05	8.07697e-06
Hassallia	0	0	0	0	0.000160615		0	0	0	0	0	0.000490745	0	0.000307912	0.00488422		3.2123e-05	0.00063143
Flavihumibacter	0	0	0	0	0.000159612		0	9.15864e-06	0	0	0	0.00264357	0	0	0.000420711		3.19223e-05	0.000341493
Aquaspirillum	0	0	0	0	0.000157822		0	0.000784847	2.79994e-05	0.000336703	0	0.00168156	0	0.0187572	0.133842		3.15644e-05	0.01727
Alicyclobacillus	0	0	0	0	0.000156763		0	0	0.00257293	0	0	0	0	0	0.000412516		3.13526e-05	0.000331716
Moheibacter	0	0	0	0	0.000155729		0	0	0	0	0	0	0	0.00612341	0.000768849		3.11459e-05	0.000765807
Catenovulum	0	0	0	0	0.000154639		0	0	0	0	0	0	0	0	0		3.09279e-05	0
Luteibacter	0	0	0	0	0.000153978		0	6.31292e-06	1.59373e-05	0	0	0	0	0.00227349	0.00134607		3.07955e-05	0.000404646
Desulfosporosinus	0	0	0	0	0.000152234		0	0	0	0	0	0	0	0	0		3.04468e-05	0
Actinoplanes	0	0	0	0	0.000152044		0	0	0	0	0	0.00136114	0	0	0		3.04087e-05	0.000151238
Gillisia	0	0	0	0	0.000151962		0	0	0.000144286	0	0	0	0	0	0		3.03924e-05	1.60318e-05
Thalassobacillus	0	0	0	0	0.000151765		0	0	0	0	0	0	0	0	0		3.0353e-05	0
Catellicoccus	0	0	0	0	0.000149578		0	0	0	0	0	0	0	0	0		2.99156e-05	0
Plastorhodobacter	0	0	0	0	0.000149489		0	0	0	0	0	0	0	0	0		2.98977e-05	0
Amedibacterium	0	0	0.000149368	0	0		0	2.97698e-05	0	0	0	0	0	0	0		2.98736e-05	3.30776e-06
Nitratireductor	0	0	0.000149368	0	0		3.18145e-06	2.17845e-05	0	0	0	0	0	0	0		2.98736e-05	2.77399e-06
Anaerotignum	0	0	0.000149368	0	0		0	0	0	0	0	0	0	0	0		2.98736e-05	0
Bradymonas	0	0	0.000149368	0	0		0	0	0	0	0	0	0	0	0		2.98736e-05	0
Bulleidia	0	0	0	0	0.000148899		0	0	0	7.348e-05	0	0	0	0	0		2.97797e-05	8.16445e-06
Chryseolinea	0	0	0	0	0.000147847		3.18145e-06	0	0	0	0.000511246	0.000120697	0	0.00171267	0.00163378		2.95694e-05	0.000442398
Paludicola	0	0	0	0	0.000146845		0	0	0	0	0	0.000837824	0	0.0126377	0		2.9369e-05	0.00149728
Ensifer	0	0	0	0	0.000143792		5.72662e-05	0.000604218	4.85499e-06	0.000255919	0.00186048	0	0	0.00062792	0.000325194		2.87585e-05	0.000415095
Sporocytophaga	0	0	0	0	0.000142761		0	0	0	0.000351195	0.0133528	0	0	0	0		2.85521e-05	0.00152267
Tomitella	0	0	0	0.000142553	0		3.18145e-06	0	0	0	0	0	0	0	0		2.85106e-05	3.53495e-07
Paenisporosarcina	0	0	0	0	0.000142177		0	0	6.87077e-06	0	0	0	0	0	0		2.84354e-05	7.63419e-07
Lawsonia	0	0	0.00014138	0	0		0	0	0	0	0	0.00614491	0	0.00233339	0		2.82761e-05	0.000942033
Acholeplasma	0	0	0.00014138	0	0		0	0	0	0.000127707	0	0	0	0.00156518	0		2.82761e-05	0.000188099
Gracilibacillus	0	0	0.00014138	0	0		0	0	0	0	0	0	0	0.000802022	0		2.82761e-05	8.91136e-05
Arachnia	0	0	0.00014138	0	0		0	0.000421715	0	0	0	0	0	0	0		2.82761e-05	4.68573e-05
Actinomarinicola	0	0	0.00014138	0	0		0	0	0	0	0	0	0	0	0		2.82761e-05	0
Merdibacter	0	0	0	0	0.000140994		0	0	0	0	0	0	0	0	0		2.81988e-05	0
Succinivibrionaceae UCG-001	0	0	0	0	0.000136885		0	0	0	0	0	0.0423352	0	1.59958	0		2.7377e-05	0.182435
Phormidium IAM M-71	0	0	0	0	0.000135774		0	0	0	0	0	0	0	0.00297043	0		2.71548e-05	0.000330048
Rodentibacter	0	0	0	0	0.000135018		0	0	0	0	0	0	0	0	0		2.70036e-05	0
Nitriliruptor	0	0	0	0	0.000133349		0	0	0	0	0	0	0	0	0		2.66698e-05	0
Compostimonas	0	0	0	0	0.000131113		0	0	0	0	0	0	0	0	0		2.62226e-05	0
Ornithinibacillus	0	0	0	0	0.000129796		0	0	0	0	0	0	0	0	0		2.59591e-05	0
Anaerobacter	0	0	0	0	0.00012697		0	0	0	0	0	0	0	0	0		2.5394e-05	0
Diplorickettsia	0	0	0	0	0.000126588		0	0	0	0	0	0.000119477	0	0	0		2.53177e-05	1.32752e-05
Ammoniibacillus	0	0	0	0	0.000126539		0	0	0	0	0	0	0	0	0		2.53078e-05	0
Actimicrobium	0	0	0	0	0.000124438		0	0	0	0	0	0	0	0	0.000381357		2.48877e-05	4.2373e-05
Asteroleplasma	0	0	0	0	0.000123893		0	0	0	0	0	0	0	0	0		2.47785e-05	0
Aquimonas	0	0	0	0.00012303	0		0	0	0	0	0	0.000305207	0	0	0		2.46059e-05	3.39119e-05
Armatimonas	0	0	0	0	0.000122434		0	0	0	0	0	0	0	0.000184747	0		2.44868e-05	2.05275e-05
Erwinia	0	0	0	0	0.000121807		0	0.00204205	0.000567307	0.000261459	0	0	0	0	0		2.43613e-05	0.00031898
Tetrasphaera	0	0	0	0	0.000120978		0	0	0	0	0	0.000214721	0	0	0.000391743		2.41955e-05	6.73849e-05
Savagea	0	0	0	0	0.000120898		0	0	1.53958e-05	0	0	0.00231031	0	0.00122039	0		2.41796e-05	0.000394011
Atlantibacter	0	0	0.000119955	0	0		0	5.16819e-05	3.87603e-05	0.000801707	0	0	0	0.000395784	0		2.3991e-05	0.000143104
Pseudorhodoplanes	0	0	0	0	0.000119597		0	0	0	0	0	0	0	0.000917896	0.00234777		2.39194e-05	0.000362852
Entomoplasma	0	0	0	0	0.000119326		0	0	0	0	0	0	0	0	0		2.38652e-05	0
Clostridium sensu stricto 15	0	0	0	0	0.000118372		0	0	0	0	0	0.0877242	0	0.0226419	0		2.36743e-05	0.0122629
Extensimonas	0	0	0	0	0.000115636		0	0	0	0	0	0	0	0.00873067	0.00536522		2.31273e-05	0.00156621
Brevibacillus	0	0	0	0	0.000113951		0	0	0	0	0	0.00379623	0	0.0115108	0		2.27902e-05	0.00170078
Eggerthella	0	0	0	0	0.000112851		0	0	0	0	0	0.000212549	0	0	0.00193353		2.25702e-05	0.000238453
Aneurinibacillus	0	0	0	0	0.000112477		0	0	0	0	0	0.00022289	0	0.00118683	0		2.24955e-05	0.000156636
Hirschia	0	0	0	0	0.000111593		0	0	0	0	0	9.69236e-05	0	0.000433853	0.000658839		2.23186e-05	0.000132179
Acidothermus	0	0	0	0.000109663	0		0	0	0	0.00014696	0	0.000360122	0	0.000347372	0		2.19327e-05	9.49393e-05
Segetibacter	0	0	0	0	0.00010885		0	0	0	0	0	0.000108313	0	0.00238455	0		2.17699e-05	0.000276985
Caedibacter	0	0	0	0	0.000108397		0	0	0	0	0	0	0	0	0.00194374		2.16793e-05	0.000215971
Stakelama	0	0	0	0.000105898	0		0	0	0	0	9.1624e-05	0	0	7.1835e-05	0.00377247		2.11795e-05	0.000437325
Desulfitispora	0	0	0	0	0.000105887		0	0	0	0	0	0.00033661	0	0.000965128	0		2.11774e-05	0.000144637
Bergeriella	0	0	0	0	0.000105349		0	0	0	0	0	0	0	0.017968	0		2.10697e-05	0.00199645
Nodosilinea PCC-7104	0	0	0	0	0.000104764		0	0	0	0	0.00059957	0	0	0	0		2.09528e-05	6.66189e-05
Pseudacidovorax	0	0	0	0	0.000103348		0	0	0	0	0	0	0	0	0		2.06697e-05	0
Murimonas	0	0	0	0	0.000103291		0	0	0	0	0.000196388	0	0	0.000177928	0		2.06583e-05	4.15906e-05
Leptospira	0	0	0	0	0.000101793		0.00532865	0.0020765	5.75098e-06	2.30165e-05	0	0	0	0	6.00601e-05		2.03587e-05	0.000832664
Actinoallomurus	0	0	0	0	0.000101362		0	0	0	0	0	0	0	0	0		2.02725e-05	0
Tepidicella	0	0	0	0	0.000101308		0	0	0	0	0	0	0	0	0		2.02617e-05	0
BIyi10	0	0	0	0	0.000101231		0	0	0	0	0	0	0	0.0114421	0		2.02463e-05	0.00127134
Pseudoxanthobacter	0	0	0	0	9.90995e-05		0	0	0	0	0	0	0	0	0		1.98199e-05	0
Kitasatospora	0	0	0	0	9.75964e-05		0	0	0	0	0	0	0	0	0		1.95193e-05	0
Niveibacterium	0	0	0	0	9.56301e-05		0	0	0	8.4231e-05	0	0	0	0	0		1.9126e-05	9.359e-06
Telluria	0	0	0	3.70718e-05	5.84884e-05		0	0	0	0	0	0	0	0	0		1.91121e-05	0
Planctomicrobium	0	0	0	9.44898e-05	0		0	0	0	0	0	0.00260971	0	0.0153675	0		1.8898e-05	0.00199747
Ursidibacter	0	0	0	0	9.16112e-05		0	0	0	0	0	0	0	0	0		1.83222e-05	0
Novibacillus	0	0	3.9985e-05	0	5.06157e-05		0	0	0	0	0	0	0	0.000226593	0		1.81201e-05	2.5177e-05
Amnipila	0	0	0	0	8.9945e-05		0	0	0	0	0	0.000129904	0	0.0200615	5.55825e-05		1.7989e-05	0.00224967
Lachnospiraceae UCG-008	0	0	0	0	8.88864e-05		0	0	0	0	0	0.0040724	0	0.0296051	0		1.77773e-05	0.00374194
Fonticella	0	0	0	0	8.8794e-05		0	0	0	0	0	0.000362091	0	0.00126021	0		1.77588e-05	0.000180256
Mobilitalea	0	0	0	0	8.85775e-05		0	0	0	0	0	0.000226655	0	0	0		1.77155e-05	2.51838e-05
Archangium	0	0	0	0	8.85775e-05		0	0	0	3.48695e-05	0	0	0	0.000111116	0		1.77155e-05	1.62206e-05
Longispora	0	0	0	0	8.85775e-05		0	0	0	0	0	0	0	0	0		1.77155e-05	0
Perlucidibaca	0	0	0	0	8.56531e-05		0	0	0	0	0	0.00026654	0	0.00187979	0		1.71306e-05	0.000238482
Geobacter	0	0	0	0	8.34619e-05		0	9.15864e-06	0	0.0003674	0	0	0	0	0.000289686		1.66924e-05	7.40272e-05
Asaccharospora	0	0	0	0	8.18958e-05		0	0	0	0	0	0.000119443	0	0.000187229	0		1.63792e-05	3.40747e-05
Thermaerobacter	0	0	0	0	8.13265e-05		0	0	0	0	0	0	0	0	0		1.62653e-05	0
OM27 clade	0	0	0	0	8.11517e-05		0	0	0	0	0	0	0	0	0		1.62303e-05	0
Ignavibacterium	0	0	0	0	8.03282e-05		0	0	0	0	0	0	0	0	0		1.60656e-05	0
Arcicella	0	0	0	0	8.00902e-05		0	0	0	0	0	0	0	0	0		1.6018e-05	0
Rouxiella	0	0	7.99701e-05	0	0		0.00390108	0.000211522	7.57814e-05	0.000161116	0	0	0	0	0		1.5994e-05	0.000483278
Christensenella	0	0	7.99701e-05	0	0		0	0	0	0	0	0	0	0	0		1.5994e-05	0
Stella	0	0	0	0	7.91881e-05		0	0.00315621	0	0	0	0	0	0.00138655	0.000203398		1.58376e-05	0.000527351
Caldalkalibacillus	0	0	0	0	7.88304e-05		0	0	0	0	0	0.00232149	0	0.000435068	0		1.57661e-05	0.000306284
Planctopirus	0	0	0	0	7.74167e-05		0	0	0	0	6.42376e-05	0.000228905	0	0.000120779	0.000974733		1.54833e-05	0.000154295
FD2005	0	0	0	0	7.67221e-05		0	0	0	0	0	0.000105451	0	0.149123	0		1.53444e-05	0.0165809
Pectinatus	0	0	0	0	7.60967e-05		0	9.15864e-06	0	0	0	3.91733e-05	0	0	0		1.52193e-05	5.37021e-06
Vampirovibrio	0	0	0	0	7.60218e-05		0	0	0	0	0	0	0	0.00115433	0		1.52044e-05	0.000128259
Symbiobacterium	0	0	0	0	7.60218e-05		0	0	0	0	0	0	0	0	0		1.52044e-05	0
Methylibium	0	0	0	0	7.59235e-05		0	1.83173e-05	0.000161034	5.23042e-05	0	0	0	0	0		1.51847e-05	2.57395e-05
Cryptosporangium	0	0	0	0	7.59235e-05		0	0	0	0	0	0	0	0	0		1.51847e-05	0
Subsaxibacter	0	0	0	0	7.59235e-05		0	0	0	0	0	0	0	0	0		1.51847e-05	0
Roseimicrobium	0	0	0	0	7.58121e-05		3.18145e-06	2.95517e-05	0	0	0	0.000126365	0	0	0.00145323		1.51624e-05	0.000179148
Nibribacter	0	0	0	0	7.56045e-05		0	0	0	0	0	0	0	0	0		1.51209e-05	0
Sulfurifustis	0	0	0	0	7.55504e-05		0	0	0	0	0	0	0	0	0		1.51101e-05	0
Candidatus Chloroploca	0	0	0	0	7.50905e-05		0	0	0	0	0	0	0	0.00019163	0		1.50181e-05	2.12922e-05
Terribacillus	0	0	0	0	7.47952e-05		0	0	0	0	0	0	0	0	0		1.4959e-05	0
Candidatus Ovatusbacter	0	0	0	0	7.39242e-05		0	0	0	0	0	0.000152603	0	0	0.000271976		1.47848e-05	4.71755e-05
Diplosphaera	0	0	0	0	7.3284e-05		0	0	0	0	0	0.000446139	0	0	0.000100682		1.46568e-05	6.07578e-05
P3OB-51	0	0	0	0	7.17627e-05		0	0	0	0	0	0	0	8.56516e-05	0		1.43525e-05	9.51685e-06
Pullulanibacillus	0	0	0	0	7.16206e-05		0	0	0	0	0	0	0	0	0		1.43241e-05	0
Starkeya	0	0	0	0	7.04926e-05		0.000267242	2.78829e-05	0	0.00700876	0	0.000663538	0	0.00673403	0		1.40985e-05	0.00163349
Chitinimonas	0	0	0	0	6.78396e-05		6.36291e-06	8.24277e-05	0	0	0	0	0	0.000195698	0		1.35679e-05	3.16098e-05
CK06-06-Mud-MAS4B-21	0	0	0	0	6.78177e-05		0	0	0	0	0	0	0	0	0		1.35635e-05	0
UBA1819	0	0	0	0	6.76609e-05		0	0	0	0	0	0	0	0.00228578	0		1.35322e-05	0.000253975
Gloeocapsa	0	0	0	0	6.7002e-05		0	0	0	0	0	0	0	0	0		1.34004e-05	0
Simonsiella	0	0	0	0	6.56115e-05		0	0	0	0	0.000920882	0	0	0.00108245	0		1.31223e-05	0.000222592
Anaeromyxobacter	0	0	0	0	6.47653e-05		0	0	0	0	0	0	0	0.000376752	0		1.29531e-05	4.18613e-05
Candidatus Planktophila	0	0	0	0	6.36175e-05		0	0.00101599	0	0	0	0.000359966	0	0	0.00117623		1.27235e-05	0.000283576
Rudanella	0	0	0	0	6.36175e-05		0	0	0	0	0	0	0	0	0		1.27235e-05	0
Thalassospira	0	0	0	0	6.33515e-05		2.22702e-05	2.74759e-05	2.80473e-05	0	0	0	0	0	0		1.26703e-05	8.64371e-06
Anditalea	0	0	0	0	6.33515e-05		0	0	0	0	0	0	0	0	0		1.26703e-05	0
Limibaculum	0	0	0	0	6.33024e-05		0	0	0	0	0	0	0	8.56516e-05	0		1.26605e-05	9.51685e-06
Thermopolyspora	0	0	0	0	6.32696e-05		0	0	0	0	0	0	0	0.000118108	0		1.26539e-05	1.31232e-05
Nitrosospira	0	0	0	6.31389e-05	0		0	0	4.77501e-05	0	0	0	0	0	0.000128252		1.26278e-05	1.95558e-05
RBG-16-58-14	0	0	0	0	6.30483e-05		0	0	0	0	0	0	0	0	0		1.26097e-05	0
Lapidilactobacillus	0	0	0	0	6.26194e-05		0	0	0	0	0	0	0	0	0		1.25239e-05	0
Methyloparacoccus	0	0	0	0	6.12775e-05		0	0	0	0	0	0	0	0	0		1.22555e-05	0
Jeotgalibacillus	0	0	0	0	6.11808e-05		0	9.91707e-05	0	0	0	0	0	0	0.0055516		1.22362e-05	0.000627864
Pseudoflavitalea	0	0	0	0	6.03783e-05		0	0	0	0	0	0	0	0.000126112	0		1.20757e-05	1.40125e-05
Demequina	0	0	0	0	6.02032e-05		0	1.48849e-05	0	0	0	0	0	0	0.000455394		1.20406e-05	5.22533e-05
Desulfurispora	0	0	0	0	6.0107e-05		0	0	0	0	0	0	0	0	0		1.20214e-05	0
Haloactinopolyspora	0	0	0	0	5.99634e-05		0	0	0	0	0	0	0	0	0		1.19927e-05	0
Chondromyces	0	0	0	0	5.98507e-05		0	0	0	0	0	0	0	0.000396538	0		1.19701e-05	4.40597e-05
Candidatus Omnitrophus	0	0	0	0	5.96968e-05		0	0	0	0	0	0	0	0.000341064	0.000127677		1.19394e-05	5.20824e-05
Anaerofilum	0	0	0	0	5.96507e-05		0	0	0	0	0	0	0	0.00298886	0.00354438		1.19301e-05	0.000725916
Kribbella	0	0	0	0	5.96241e-05		0	0	0	0	0	0	0	0	0		1.19248e-05	0
Youhaiella	0	0	0	0	5.94682e-05		0.000289512	0	0	0	0	0	0	0	0		1.18936e-05	3.2168e-05
Victivallis	0	0	0	0	5.9398e-05		0	0	0	0	0	6.73219e-05	0	0.00374377	0		1.18796e-05	0.000423455
Acetobacterium	0	0	0	0	5.8294e-05		0.00490898	0	0.0362425	0	0	0.000673071	0	0	0.00458935		1.16588e-05	0.0051571
Fibrisoma	0	0	0	0	5.65102e-05		0	0	0	0	0	0.000367803	0	0.00118884	0		1.1302e-05	0.000172961
Oceanobacter	0	0	0	0	5.65102e-05		0	0	0	0	0	0.000921045	0	0.000531145	0		1.1302e-05	0.000161354
Allisonella	0	0	0	0	5.49726e-05		0	0	0	0	0	0	0	0.0113468	0		1.09945e-05	0.00126075
Runella	0	0	0	0	5.47376e-05		0.00020532	6.8441e-05	0.000113345	0	0	0.0006807	0	0	0.000616209		1.09475e-05	0.000187113
Oceanisphaera	0	0	0	0	5.44915e-05		0	0.000183254	0.0134264	0	0	0	0	0.000122846	0		1.08983e-05	0.00152583
Veillonellaceae UCG-001	0	0	0	0	5.42541e-05		0	0	0	0	0	0.00151423	0	0.00446232	0		1.08508e-05	0.000664062
Crenothrix	0	0	0	0	5.21364e-05		0	0	0	0	0	0	0	0	0		1.04273e-05	0
Sulfuricurvum	0	0	0	0	5.21059e-05		0	0.000225497	0.00136774	0.000991355	0	0.00208857	0	6.7703e-05	0.000443509		1.04212e-05	0.000576042
Prevotellaceae Ga6A1 group	0	0	0	0	5.18122e-05		0	0	0	0	0	0.000286573	0	0.014576	0		1.03624e-05	0.0016514
Rhodocytophaga	0	0	0	0	5.07307e-05		0	0	0	0	0	0	0	0.000131413	0		1.01461e-05	1.46014e-05
Opitutus	0	0	0	0	5.06157e-05		0	0	0	0	0	0	0	0	0.00400034		1.01231e-05	0.000444482
Granulicella	0	0	0	0	5.06157e-05		3.18145e-06	0	0	0	0	0	0	0	0.000798037		1.01231e-05	8.90243e-05
PMMR1	0	0	0	0	5.06157e-05		0	0	0	0	0	0	0	0	0		1.01231e-05	0
Coxiella	0	0	0	0	4.97004e-05		0	0	0	0	0	0.000500603	0	0.00210665	0.00126309		9.94008e-06	0.000430039
Virgisporangium	0	0	0	0	4.93289e-05		0	0	0	0	0	0.000108645	0	0	0		9.86578e-06	1.20717e-05
Wautersiella	0	0	0	0	4.91166e-05		0	0	0	0	0	0	0	0.00147688	0		9.82332e-06	0.000164097
Rubrivirga	0	0	0	0	4.90776e-05		0	0	0	0	0	8.20156e-05	0	0.00536845	0		9.81553e-06	0.000605608
[Acetivibrio] ethanolgignens group	0	0	0	0	4.85836e-05		0	0	0	0	0	0	0	0.00269355	0		9.71672e-06	0.000299284
Chitinophaga	0	0	0	0	4.80856e-05		6.36291e-06	0.000412249	3.62663e-05	1.74347e-05	0	0.001033	0	0.00232995	0.0142063		9.61712e-06	0.00200462
Pontibacter	0	0	0	0	4.77038e-05		1.27258e-05	0	0	0	0	0	0	0.00206516	0		9.54076e-06	0.000230876
Scardovia	0	0	0	0	4.54762e-05		0	0	0	0	0	0	0	0	0		9.09523e-06	0
Eoetvoesia	0	0	0	0	4.48518e-05		0	0	0	0	0	0	0	0.000906372	0		8.97036e-06	0.000100708
Oligotropha	0	0	0	0	4.45281e-05		0	0	0	0	0	0	0	0	0		8.90562e-06	0
GCA-900066575	0	0	0	0	4.43939e-05		0	0	0	0	0	0.0209959	0	0.0268843	0.00678263		8.87878e-06	0.00607365
Sanguibacteroides	0	0	0	0	4.40371e-05		0	0	0	0	0	0	0	0.00571976	0		8.80743e-06	0.000635529
Chelatococcus	0	0	0	0	4.35735e-05		6.36291e-06	0	0	1.74347e-05	0	0.000289137	0	0.000156558	0		8.7147e-06	5.21659e-05
Pseudoclostridium	0	0	0	0	4.31408e-05		0	0	0	0	0	0	0	0	0		8.62815e-06	0
Flexivirga	0	0	0	0	4.26138e-05		0	0	0	0	0	0	0	0.000565128	0.00074707		8.52276e-06	0.0001458
Prauserella	0	0	0	0	4.10729e-05		0	0	0	0	0	0	0	0	0.000438298		8.21458e-06	4.86998e-05
Companilactobacillus	0	0	0	0	4.06906e-05		0	0	1.53958e-05	0.0003674	0	0	0	0	0.000521008		8.13812e-06	0.000100423
Candidatus Microthrix	0	0	0	0	4.06906e-05		0	0	0	0	0	0	0	0	1.82396e-05		8.13812e-06	2.02662e-06
Anaerofustis	0	0	0	0	4.06761e-05		0	0	0	0	0	0	0	0.00439347	0		8.13522e-06	0.000488164
Auritidibacter	0	0	3.9985e-05	0	0		0	0	7.70815e-05	0	0	0	0	0.020251	0		7.99701e-06	0.00225867
Tsuneonella	0	0	3.9985e-05	0	0		0.00884444	0.00100843	0.000138562	0.00335038	0	0	0	0	0		7.99701e-06	0.00148242
Candidatus Nitrotoga	0	0	3.9985e-05	0	0		9.54436e-06	0.000224288	0.000620204	0.00187077	0	0	0	0	0		7.99701e-06	0.000302756
Sodaliphilus	0	0	3.9985e-05	0	0		0.000506315	7.0809e-05	0	0	0	0	0	0	0		7.99701e-06	6.41249e-05
Acidilutibacter	0	0	3.9985e-05	0	0		0	0	1.39997e-05	0.00014696	0	0	0	0	0		7.99701e-06	1.78844e-05
Salimicrobium	0	0	3.9985e-05	0	0		0	0	0	0	0	0	0	0	0		7.99701e-06	0
Dinghuibacter	0	0	0	0	3.99005e-05		0	0	0	0	0	0.000252717	0	0	0		7.98009e-06	2.80796e-05
OLB13	0	0	0	0	3.99005e-05		0	0	0	0	0	0	0	0.000114202	0		7.98009e-06	1.26891e-05
Candidatus Lumbricincola	0	0	0	0	3.99005e-05		0	0	0	0	0	0	0	0	0		7.98009e-06	0
Microcoleus SAG 1449-1a	0	0	0	0	3.99005e-05		0	0	0	0	0	0	0	0	0		7.98009e-06	0
Catenococcus	0	0	0	0	3.94001e-05		0	0	0	0	0	0	0	0	0		7.88002e-06	0
Nostoc PCC-7524	0	0	0	0	3.88592e-05		0	0	0	0	0	0	0	0	0		7.77183e-06	0
Pleurocapsa PCC-7327	0	0	0	0	3.87697e-05		0	0	0	0	0	0	0	0	0		7.75394e-06	0
[Eubacterium] tenue group	0	0	0	3.85025e-05	0		0	0	0	0	0	0	0	0.000654662	0		7.70051e-06	7.27403e-05
Gelidibacter	0	0	0	0	3.80109e-05		0	0	0	0	0	0.000247974	0	0	0		7.60218e-06	2.75526e-05
Salinarimonas	0	0	0	0	3.80109e-05		0	0	0	0	0	0	0	0	0		7.60218e-06	0
Thermincola	0	0	0	0	3.80109e-05		0	0	0	0	0	0	0	0	0		7.60218e-06	0
YC-ZSS-LKJ90	0	0	0	0	3.80109e-05		0	0	0	0	0	0	0	0	0		7.60218e-06	0
OLB12	0	0	0	0	3.79618e-05		0	0	0	0	0	0.000547035	0	0.000333348	0.000587528		7.59235e-06	0.000163101
Nannocystis	0	0	0	0	3.79618e-05		0	0	4.85499e-06	0	0	0.000152603	0	0	0		7.59235e-06	1.74954e-05
Tepidimicrobium	0	0	0	0	3.79618e-05		0	0	0	0	0	0	0	0.000149608	0		7.59235e-06	1.66231e-05
Rhodovastum	0	0	0	0	3.79618e-05		0	0.000103431	0	0	0	0	0	0	0		7.59235e-06	1.14923e-05
Apilactobacillus	0	0	0	0	3.79618e-05		0	0	0	0	0	0	0	0	0		7.59235e-06	0
Cohnella	0	0	0	0	3.79618e-05		0	0	0	0	0	0	0	0	0		7.59235e-06	0
Natribacillus	0	0	0	0	3.79618e-05		0	0	0	0	0	0	0	0	0		7.59235e-06	0
Citreitalea	0	0	0	0	3.78011e-05		0	0	0	0	0	0	0	0	0		7.56023e-06	0
[Bacteroides] pectinophilus group	0	0	0	0	3.75717e-05		0	0	0	0	0	0	0	0.00031904	2.56316e-05		7.51433e-06	3.82969e-05
Sinobaca	0	0	0	0	3.75072e-05		0	5.15979e-05	0.003777	0	0	0	0	0.000995692	0		7.50144e-06	0.000536032
Clostridium sensu stricto 9	0	0	0	0	3.74648e-05		0	0	0	0	0	0.00513665	0	0.00164821	0.0105238		7.49296e-06	0.00192318
Candidatus Methylospira	0	0	0	0	3.74021e-05		0	0	0	0	0	0	0	0	0		7.48041e-06	0
Calenema	0	0	0	0	3.73124e-05		0	0	0	0	0	0	0	0	0		7.46248e-06	0
Terriglobus	0	0	0	0	3.71976e-05		0	0	0	0	3.76025e-05	0	0	0.000175473	0.0038081		7.43952e-06	0.000446797
[Ruminococcus] gnavus group	0	0	0	0	3.66914e-05		0	0	0	0	6.01773e-05	0	0	0.00432721	0		7.33829e-06	0.000487488
Chitinivorax	0	0	0	0	3.64377e-05		0	0	0	0	0	8.88516e-05	0	0.0024566	0.000143555		7.28754e-06	0.000298778
Thiovirga	0	0	0	0	3.5972e-05		0	0	0	0	0	0	0	0.000352256	0		7.19441e-06	3.91396e-05
Saccharicrinis	0	0	0	3.51513e-05	0		0	0	0	0	0	0	0	0	0		7.03027e-06	0
Salinimonas	0	0	0	0	3.44314e-05		0	0	2.05423e-05	0	0	0	0	0	0		6.88627e-06	2.28247e-06
Libanicoccus	0	0	0	0	3.32954e-05		0	0	0	0	0	0	0	0	0		6.65909e-06	0
Saccharofermentans	0	0	0	0	3.3276e-05		0	0	0	0	0	0.00487301	0	0.142178	0		6.6552e-06	0.016339
[Eubacterium] yurii group	0	0	0	0	3.28809e-05		0	0	0	0	0	0	0	0.000203705	0		6.57618e-06	2.26339e-05
[Cytophaga] xylanolytica group	0	0	0	0	3.28809e-05		0	0	0	0	0	0	0	0	0.000191407		6.57618e-06	2.12674e-05
Lacticigenium	0	0	0	2.92894e-05	0		0	0	0	0	0	0	0	0.0126105	0		5.85789e-06	0.00140117
Ahniella	0	0	0	0	2.87605e-05		0	0	0	0	0	0.000716031	0	0	0.00522179		5.7521e-06	0.000659758
Lachnospiraceae UCG-006	0	0	0	0	2.87605e-05		0	0	0	0	0	0	0	0.000213165	0		5.7521e-06	2.3685e-05
Smithella	0	0	0	0	2.75582e-05		0	0	0	0	0	0	0	0	0.000289559		5.51164e-06	3.21732e-05
OM60(NOR5) clade	0	0	0	0	2.72458e-05		0	0	0	0	0	0	0	0	0		5.44915e-06	0
Luethyella	0	0	0	0	2.71174e-05		0	0	0	0	0	0	0	0	0		5.42348e-06	0
Mesonia	0	0	0	0	2.67447e-05		0	0	0	0	0	0	0	0	0		5.34894e-06	0
Paramesorhizobium	0	0	0	0	2.63628e-05		0	0	0	0	0	0.00012382	0	0	0		5.27256e-06	1.37577e-05
Dyella	0	0	0	0	2.59976e-05		1.27258e-05	0.00025673	4.06319e-05	1.74347e-05	0	0	0.104197	0	0		5.19951e-06	0.0116139
Desulfotalea	0	0	0	0	2.59976e-05		0	0	0	0	0	0	0	0	0		5.19951e-06	0
Spirochaeta	0	0	0	0	2.58465e-05		0	0	0	0	0	0	0	0	0		5.16929e-06	0
Salegentibacter	0	0	0	0	2.53406e-05		0.000168617	2.74759e-05	0.00339107	0	0	0	0	0	0		5.06812e-06	0.000398573
Rickettsia	0	0	0	0	2.53406e-05		0	0	0	0	0	0.000864149	0	0.00191529	0		5.06812e-06	0.000308827
JCM 18997	0	0	0	0	2.53406e-05		0	0	0	0	0	0	0	0.0018948	0		5.06812e-06	0.000210533
Pasteuria	0	0	0	0	2.53406e-05		0	0	0	0	0	0	0	0	0.0014091		5.06812e-06	0.000156567
Ulvibacter	0	0	0	0	2.53406e-05		0	0	0	0	0	0	0	0.00096302	0		5.06812e-06	0.000107002
Alkalibacter	0	0	0	0	2.53406e-05		0	0	0	0	0	0	0	4.901e-05	0		5.06812e-06	5.44556e-06
JG30a-KF-32	0	0	0	0	2.53406e-05		0	0	0	0	0	0	0	0	0		5.06812e-06	0
Sva0996 marine group	0	0	0	0	2.53406e-05		0	0	0	0	0	0	0	0	0		5.06812e-06	0
Labrys	0	0	0	0	2.53078e-05		0	7.38793e-06	0	0	0	0	0	0	0		5.06157e-06	8.20881e-07
Oxobacter	0	0	0	0	2.53078e-05		0	0	0	0	0	0	0	0	0		5.06157e-06	0
Povalibacter	0	0	0	0	2.53078e-05		0	0	0	0	0	0	0	0	0		5.06157e-06	0
Limnolyngbya CHAB4449	0	0	0	0	2.41769e-05		0	0	0	0	0	0	0	0	0		4.83538e-06	0
Cuneatibacter	0	0	0	0	2.3737e-05		0	0	0	0	0	0	0	0	0		4.7474e-06	0
Sediminihabitans	0	0	0	0	2.28524e-05		0	0	0	0	0	0	0	0	0		4.57048e-06	0
Muricauda	0	0	0	0	2.24259e-05		0.00893143	0.000830712	0.0040106	0.000253117	0	0	0	0	0		4.48518e-06	0.00155843
Chthonobacter	0	0	0	0	2.24259e-05		0	0	0	0	0	0	0	0	0		4.48518e-06	0
Microcystis PCC-7914	0	0	0	0	2.19959e-05		0	0	0	0	0	0	0	0	0		4.39919e-06	0
Wohlfahrtiimonas	0	0	0	0	2.13701e-05		0	5.89691e-05	0	0	0	0	0	0	0		4.27401e-06	6.55212e-06
Orrella	0	0	0	1.86226e-05	0		0	1.48849e-05	0	0.000420934	0.000217638	0	0	0	0		3.72452e-06	7.26064e-05
Daeguia	0	0	0	1.76417e-05	0		0	0	0	0	0.000160032	0	0	0	0		3.52834e-06	1.77814e-05
Floricoccus	0	0	0	1.58476e-05	0		0	0	0	0	0	0.0287974	0	0	0.00114855		3.16951e-06	0.00332733
Neobacillus	0	0	0	0	0		0.00451789	0.0042755	0.3583	0.768301	0	0	0	0	0		0	0.126155
Paraclostridium	0	0	0	0	0		0	0	1.53958e-05	0	0	0.227158	0	0.0287113	0		0	0.0284317
Sulfitobacter	0	0	0	0	0		0.0319421	0.0369398	0.0605395	0.0845817	0	0	0	0	0		0	0.0237781
Pectobacterium	0	0	0	0	0		5.40847e-05	1.83173e-05	0.157101	0.000158131	0	0	0	0	0		0	0.0174812
Subtercola	0	0	0	0	0		3.18145e-06	0	1.97507e-05	0	0.00172565	0	0	0.000327547	0.130787		0	0.0147626
Cosenzaea	0	0	0	0	0		0	0	0	0	0	0.104529	0	0.0214341	0		0	0.0139959
Rudaea	0	0	0	0	0		0	0	0	0	0.123082	0	0	0	0		0	0.0136758
SP3-e08	0	0	0	0	0		0	0	0	0	0	0.00491605	0	0.0585046	0		0	0.00704673
Mesoplasma	0	0	0	0	0		0	0.06074	0	0	0	0	0	0	0		0	0.00674889
Paenarthrobacter	0	0	0	0	0		0.00717363	0.01784	0.0233814	0.0116502	0	0	0	0	0.000450538		0	0.00672175
28-YEA-48	0	0	0	0	0		0	0	0	0	0	0	0	0	0.0572731		0	0.00636368
Serpentinimonas	0	0	0	0	0		0.000286229	0.023623	0.000915761	0.029808	0	0	0	0	0		0	0.00607033
Tenacibaculum	0	0	0	0	0		0.0337298	0	0.0200719	0	0	0	0	0	0		0	0.00597797
Pseudosulfitobacter	0	0	0	0	0		0.00623921	0.0138811	0.0194104	0.00275605	0	0	0	0	0		0	0.00469853
Eisenbergiella	0	0	0	0	0		0	0	0	0	0.000359249	0.00848532	0	0.0251076	0.00691155		0	0.00454042
U29-B03	0	0	0	0	0		0	0	0	0	0	9.95223e-05	0	0.040244	0		0	0.00448261
Melaminivora	0	0	0	0	0		0.0124707	0.00648602	0.0137503	0.00674913	0	0	0	0	0		0	0.00438401
Negativibacillus	0	0	0	0	0		0	0	0	0	1.85274e-05	0.00534964	0	0.0306904	0.00269649		0	0.00430611
Timonella	0	0	0	0	0		0	0	0	0	0	0.0332729	0	0.00228041	0		0	0.00395037
Prevotellaceae YAB2003 group	0	0	0	0	0		0	0	0	0	0	0	0	0.0352136	0		0	0.00391262
Bartonella	0	0	0	0	0		0	0	0	0	0	0.00215921	0	0.0320297	0		0	0.00379877
Scytonema UTEX 2349	0	0	0	0	0		0	0	0	0	0	0	0	0.0331338	0		0	0.00368153
Parageobacillus	0	0	0	0	0		0	0	0	0.0311555	0	0	0	0	0		0	0.00346173
Sediminicoccus	0	0	0	0	0		0.0305738	0	0	0	0	0	0	0	0		0	0.00339708
Aequoribacter	0	0	0	0	0		0.000254516	8.36497e-05	0.0290589	0.000708497	0	0	0	0	0		0	0.00334507
Caviibacter	0	0	0	0	0		0	0	0	0	0	0.00297417	0	0.0266914	0		0	0.00329617
Yoonia	0	0	0	0	0		0.000967162	4.57932e-05	0.0265643	0.000966693	0	0	0	0	0		0	0.00317155
Pandoraea	0	0	0	0	0		0.0241767	0.0023193	0.000492496	0.000815858	0	0	0	0	0		0	0.00308938
Thioclava	0	0	0	0	0		0	5.95397e-05	0	0	0	0.000151856	0	0.0261584	0		0	0.00292998
Pseudoduganella	0	0	0	0	0		0.000586621	0.000263629	0.000179819	0	0	0	0	0.00313179	0.0204522		0	0.0027349
Allomeiothermus	0	0	0	0	0		0	5.98063e-05	7.69791e-05	0.0228729	0	0	0	0	0		0	0.00255664
Sinorhizobium	0	0	0	0	0		0.0022915	0.0171312	0.0002882	0.00313905	0	0	0	0	0		0	0.00253888
Schwartzia	0	0	0	0	0		0	0	0	0	0	0.000803619	0	0.0220255	0		0	0.00253657
IMCC26134	0	0	0	0	0		0	0	0	0	0	0.000465802	0	0.0214475	0.000374751		0	0.00247645
Berryella	0	0	0	0	0		0	0.00230612	0.0180462	0.000276198	0	0	0	0	0		0	0.00229206
DEV114	0	0	0	0	0		0	0	0	0	0	0	0	0.0200113	0		0	0.00222348
Erysipelotrichaceae UCG-009	0	0	0	0	0		0	0	0	0	0	0.000263542	0	0.0194258	0		0	0.0021877
Naasia	0	0	0	0	0		0	0	0	0	0	0	0	0	0.0195414		0	0.00217127
Psychrobacillus	0	0	0	0	0		0	0	0	0	0	0	0	0.0190808	0		0	0.00212009
Lachnospiraceae UCG-009	0	0	0	0	0		0	0	0	0	0	0.00122455	0	0.0171088	0		0	0.00203704
Erysipelotrichaceae UCG-002	0	0	0	0	0		0	0	0	0	0	0.000666351	0	0.0171885	0		0	0.00198388
Sharpea	0	0	0	0	0		0	0	0	0	0	7.32122e-05	0	0.0175142	0		0	0.00195415
Phaeobacter	0	0	0	0	0		0.00237628	0.00378838	0.00709071	0.00368004	0	0	0	0	0		0	0.00188171
Amphibacillus	0	0	0	0	0		0	0	0	0	0	0.00106631	0	0.0151574	0		0	0.00180264
Salinisphaera	0	0	0	0	0		0	0	0	0	0	0	0	0.0161673	0		0	0.00179637
Yonghaparkia	0	0	0	0	0		0.00434905	0.00379167	0.00183798	0.00611238	0	0	0	0	0		0	0.0017879
Paenirhodobacter	0	0	0	0	0		0	0	0	0	0	0.000237756	0	0.0151821	0		0	0.00171331
Roseovarius	0	0	0	0	0		0.000375411	0.000927381	0.0120845	0.00177764	0	0	0	0	0		0	0.001685
Chloroflexus	0	0	0	0	0		0.00020532	0.000918396	0.0122047	0.0013578	0	0	0	0	0		0	0.0016318
Ercella	0	0	0	0	0		0	0	0	0	0	0.000174718	0	0.0138187	0		0	0.00155482
Pseudoflavonifractor	0	0	0	0	0		0	0	0	0	0	0.00053308	0	0.00572065	0.00751409		0	0.00152976
Roseivivax	0	0	0	0	0		0.000601295	0.00349841	0.0094808	0	0	0	0	0	0		0	0.00150894
Thermobrachium	0	0	0	0	0		0	0	0	0	0	0.000956144	0	0.0113096	0.00066715		0	0.00143699
Pannonibacter	0	0	0	0	0		0.000505851	0.000603064	0.00266737	0.000674582	0	0	0	0.00839125	0		0	0.0014269
Haloimpatiens	0	0	0	0	0		0	0	0	0	0	0.0125379	0	0	0		0	0.0013931
Candidatus Mycosynbacter	0	0	0	0	0		0.00698208	0.00260727	0.00139405	0.00144179	0	0	0	0	0		0	0.00138058
Sulfurivermis	0	0	0	0	0		5.72662e-05	1.47759e-05	0	0.0123269	0	0	0	0	0		0	0.00137766
Dinoroseobacter	0	0	0	0	0		0.00140302	0.00118683	0.00773777	0.00184393	0	0	0	0	0		0	0.00135239
DNF00809	0	0	0	0	0		0	0	0	0	0	0.00225575	0	0.00976657	0		0	0.00133581
Polaribacter	0	0	0	0	0		0.00400375	0	0.00784977	0	0	0	0	0	0		0	0.00131706
Lachnospiraceae UCG-002	0	0	0	0	0		0	0	0	0	0	0.000880722	0	0.0108559	0		0	0.00130406
Quatrionicoccus	0	0	0	0	0		0	0.00239571	3.07916e-05	0.00866589	0	0	0	0	7.78155e-05		0	0.00124113
Frigidibacter	0	0	0	0	0		0.000321327	0.00403575	0.00136672	0.00487665	0	0	0	0	0		0	0.00117783
Vescimonas	0	0	0	0	0		0	0	0.0105215	0	0	0	0	0	0		0	0.00116906
Pelagovum	0	0	0	0	0		0	0.00139043	9.47843e-05	0.00902461	0	0	0	0	0		0	0.00116776
DTU089	0	0	0	0	0		0	0	0	0	0	0	0	0.00985841	0.00046077		0	0.00114658
Sanguibacter	0	0	0	0	0		0.00179633	0.00358385	0.00361075	0.00130615	0	0	0	0	0		0	0.00114412
Gulosibacter	0	0	0	0	0		0.00252926	0.0044398	0.00208193	0.000960435	0	0	0	0	0		0	0.00111238
Nitrosomonas	0	0	0	0	0		3.18145e-06	6.41105e-05	0.000701707	0.000164395	0	0	0	0.00873325	0.000243677		0	0.00110115
Pukyongiella	0	0	0	0	0		0.000601295	0.00502828	0.00274835	0.00130404	0	0	0	0	0		0	0.00107577
Barnesiella	0	0	0	0	0		0	0	0	0	0.00021258	0	0	0.00687101	0.00233929		0	0.00104699
Glaesserella	0	0	0	0	0		0.00862345	0	0.000639738	0	0	0	0	0	0		0	0.00102924
Aliivibrio	0	0	0	0	0		0	0	0	0	0	0	0	0	0.0091773		0	0.0010197
probable genus 10	0	0	0	0	0		0	0	0	0	0	0.000483123	0	0.00850988	0		0	0.000999222
Kineosporia	0	0	0	0	0		0	0	0	0	0	0	0	0	0.00881532		0	0.00097948
Thermanaerovibrio	0	0	0	0	0		0	2.94845e-05	1.53958e-05	0.00827609	0	0	0	0	0		0	0.000924552
Rhizorhabdus	0	0	0	0	0		0.00331189	0.0023879	0.000972671	0.00154994	0	0	0	0	0		0	0.0009136
Halolactibacillus	0	0	0	0	0		0	0	0	0	0	0	0	0.00804937	0		0	0.000894374
Azomonas	0	0	0	0	0		0	0	0	0	0	0.00764335	0	0	0.000382814		0	0.000891796
Coprobacter	0	0	0	0	0		0.00030798	0	0	0	0	0	0	0.00685418	0.000567101		0	0.000858807
Ciceribacter	0	0	0	0	0		0.000483581	0.00266964	0	0.00318065	0	0	0	0.00132231	0		0	0.000850687
Wolbachia	0	0	0	0	0		0	0	0	0	0	0.00151578	0	0.00562346	0		0	0.000793249
Miniimonas	0	0	0	0	0		0.000728553	0.00200345	0.000322413	0.00404731	0	0	0	0	0		0	0.00078908
Tolumonas	0	0	0	0	0		0.000232246	7.37113e-06	0.000359063	0.00016483	0	0.00313988	0	0.00319629	0		0	0.000788853
Marinimicrobium	0	0	0	0	0		0	0	0.00701384	0	0	0	0	0	0		0	0.000779316
Loktanella	0	0	0	0	0		0	0.0036543	0.00331064	0	0	0	0	0	0		0	0.000773882
Malikia	0	0	0	0	0		0	0	0	0	0	0	0	0.00688165	0		0	0.000764628
Azotobacter	0	0	0	0	0		0.000108169	0	7.55785e-05	4.6033e-05	0	0.00565629	0	0.000926168	0		0	0.000756915
Nitrobacter	0	0	0	0	0		3.18145e-06	0	0	0	6.54474e-05	0	0	0.00209402	0.00451119		0	0.000741538
Candidatus Cardinium	0	0	0	0	0		0	0	0	0	0	0	0	0	0.00660357		0	0.00073373
Celeribacter	0	0	0	0	0		3.4996e-05	0.00128203	0.00295187	0.00233285	0	0	0	0	0		0	0.000733527
Aestuarium	0	0	0	0	0		0.000369049	0	0.00599156	0	0	0	0	0	0		0	0.000706735
Piscinibacter	0	0	0	0	0		0	0	0	0	0	0.000488081	0	0.00103513	0.0047725		0	0.000699524
Clostridium sensu stricto 14	0	0	0	0	0		0	0	0	0	0	0	0	0.0062807	0		0	0.000697855
Rhodopila	0	0	0	0	0		0	0	0	0	0	0.00425758	0	0.00197842	0		0	0.000692889
Lysinimonas	0	0	0	0	0		0	0	0	0	0	0.000400135	0	0.00204277	0.00361311		0	0.00067289
Aquamicrobium	0	0	0	0	0		0	0	0	0	0	0	0	0.005948	0		0	0.000660888
Candidatus Rhabdochlamydia	0	0	0	0	0		0	0	0	0	0	0	0	0	0.00590899		0	0.000656554
Rikenella	0	0	0	0	0		0	0	0	0	0	0.000109729	0	0.00572936	0		0	0.000648788
Crenobacter	0	0	0	0	0		0	0	1.37415e-05	0	0	0.00153965	0	0.00372996	0.000507297		0	0.000643406
Winogradskyella	0	0	0	0	0		0.0022617	0	0.00341837	0	0	0	0	0	0		0	0.000631119
V9D2013 group	0	0	0	0	0		0	0	0	0	0	0	0	0.00556074	0		0	0.000617859
Succinivibrionaceae UCG-002	0	0	0	0	0		0	0	0	0	0	0	0	0.00522255	0		0	0.000580284
Humibacter	0	0	0	0	0		0.000550391	0.00305208	0.00078945	0.00052938	0	0	0	0	0		0	0.000546811
Suicoccus	0	0	0	0	0		0	7.37113e-06	0.00477931	0	0	0	0	0	0		0	0.000531853
Clostridium sensu stricto 3	0	0	0	0	0		0	0	0	0	0	0.00123329	0	0.00345798	0		0	0.000521252
possible genus Sk018	0	0	0	0	0		0	0	0	0	0	0	0	0.00463532	0		0	0.000515035
Bordetella	0	0	0	0	0		0.000365867	0.00150742	0.00107784	0.00162294	0	0	0	0	0		0	0.00050823
Rurimicrobium	0	0	0	0	0		0	0	0	0	0	0	0	0.000457128	0.00402485		0	0.000497998
Amycolatopsis	0	0	0	0	0		0	0	0	0	0	0	0	0	0.00445127		0	0.000494585
Hydrogenobacter	0	0	0	0	0		0	0	0	6.38537e-05	0	0.00236846	0	0.00194786	0		0	0.000486685
Aequorivita	0	0	0	0	0		0.00030798	0	0.000343199	0	0	0	0	0.00367133	0		0	0.000480278
Caloramator	0	0	0	0	0		0.00010266	0	0.00340138	0.00029392	0	0	0	0.00042633	5.98147e-05		0	0.000476011
Meniscus	0	0	0	0	0		0	0	0	0	0	0	0	0.0042778	0		0	0.000475311
Endomicrobium	0	0	0	0	0		0	0	0	0	0	0	0	0.00407097	0		0	0.00045233
LD29	0	0	0	0	0		0	0	0	0	0	0	0	0.0039585	9.49192e-05		0	0.00045038
Zunongwangia	0	0	0	0	0		0	0	0.00396812	0	0	0	0	0	0		0	0.000440902
Spirillum	0	0	0	0	0		0	0	0	0	0	0	0	0.00394747	0		0	0.000438608
Coprothermobacter	0	0	0	0	0		0	0	0	0.00391746	0	0	0	0	0		0	0.000435273
Mariniflexile	0	0	0	0	0		0.00318246	0	0.000671276	0	0	0	0	0	0		0	0.000428193
Tuzzerella	0	0	0	0	0		0	0	0	0	0	0	0	0.00365773	0.000186543		0	0.000427142
Formosa	0	0	0	0	0		0	0	0.00376292	0	0	0	0	0	0		0	0.000418102
Enteroscipio	0	0	0	0	0		0	0	0	0	0	0	0	0	0.0037272		0	0.000414133
Sinimarinibacterium	0	0	0	0	0		3.4996e-05	3.05141e-05	0.00344373	0.000200856	0	0	0	0	0		0	0.000412233
Pelagerythrobacter	0	0	0	0	0		9.54436e-06	0.000567835	0	0.00305504	0	0	0	0	0		0	0.000403602
Lachnospiraceae NC2004 group	0	0	0	0	0		0	0	0	0	0.000531886	0.000169616	0	0.00290361	0		0	0.000400568
Clostridium sensu stricto 10	0	0	0	0	0		0	0	0	0	0	0	0	0.00360453	0		0	0.000400503
Bizionia	0	0	0	0	0		0.001113	2.97698e-05	0.00245859	0	0	0	0	0	0		0	0.000400151
Lacibacterium	0	0	0	0	0		0	0	0	0	0	0.00348586	0	0	0		0	0.000387318
Actibacterium	0	0	0	0	0		0	0.000893258	0.00180405	0.000750449	0	0	0	0	0		0	0.000383084
Thermoanaerobacterium	0	0	0	0	0		0	0	0	0.0011022	0	0	0	0	0.00233836		0	0.000382285
Syntrophobacter	0	0	0	0	0		0	0	0	0	0	0	0	0.00338305	0		0	0.000375895
Rummeliibacillus	0	0	0	0	0		0	0	0	0	0	0.00335208	0	0	0		0	0.000372454
Candidatus Methylopumilus	0	0	0	0	0		0	0	0	0	0	0	0	0	0.0032781		0	0.000364233
Sediminispirochaeta	0	0	0	0	0		0	0	0	0	0	0	0	0.00322919	0		0	0.000358799
Nonlabens	0	0	0	0	0		0.0025665	0	0.000659951	0	0	0	0	0	0		0	0.000358495
Liquorilactobacillus	0	0	0	0	0		0	0	0	0	0	0	0	0.00316681	0		0	0.000351867
Novispirillum	0	0	0	0	0		0	0	0	0	0	0.00231631	0	0.000846451	0		0	0.000351418
Tepidisphaera	0	0	0	0	0		0	0	0	0	0	0	0	0	0.00312964		0	0.000347737
Buchnera	0	0	0	0	0		0	0	0	0	0	0.00312688	0	0	0		0	0.000347431
Pelistega	0	0	0	0	0		0	0	0	0	0	0.000894076	0	0.00215379	0		0	0.000338652
Paroceanicella	0	0	0	0	0		7.31734e-05	0.000698292	0.00182959	0.000446281	0	0	0	0	0		0	0.000338592
Acetomicrobium	0	0	0	0	0		0	0	0	0	0	0	0	0.00302643	0		0	0.000336269
Amphritea	0	0	0	0	0		0	0	0.00302024	0	0	0	0	0	0		0	0.000335582
Silanimonas	0	0	0	0	0		0	0	0	0	0	0.00274686	0	0	0.000265829		0	0.000334743
Alteromonas	0	0	0	0	0		0.00160663	0.000207133	0.000397134	0.000758039	0	0	0	0	0		0	0.000329882
Cesiribacter	0	0	0	0	0		0	0	0	0	0	0	0	0.00290653	0		0	0.000322948
Phytohabitans	0	0	0	0	0		0	0	0	0	0	0	0	0	0.00290039		0	0.000322266
1959-1	0	0	0	0	0		0	0	0	0	0	0.00260944	0	0.000273075	0		0	0.00032028
Antarctobacter	0	0	0	0	0		0	0.000143404	8.9491e-05	0.00262728	0	0	0	0	0		0	0.000317797
Ferrovibrio	0	0	0	0	0		0	0	0	0	0	0.00076546	0	0	0.00206714		0	0.000314733
Azonexus	0	0	0	0	0		0	0	0	0	0	0	0	0.00108383	0.00173796		0	0.000313532
Pseudohongiella	0	0	0	0	0		0	0	0	0	0	0.000508678	0	0.000376752	0.00191668		0	0.000311345
Maribacter	0	0	0	0	0		0	0	0.00279794	0	0	0	0	0	0		0	0.000310882
Erysipelotrichaceae UCG-007	0	0	0	0	0		0	0	0	0	0	0	0	0.00277176	0		0	0.000307973
Vibrionimonas	0	0	0	0	0		0	0	0	0	0	0	0	0	0.00273968		0	0.000304409
Pulveribacter	0	0	0	0	0		0.00070799	0.00141142	0.000428194	0.000179929	0	0	0	0	0		0	0.000303059
Acetanaerobacterium	0	0	0	0	0		0	0	0	0	0	0	0	0.00271346	0		0	0.000301495
Anaerosalibacter	0	0	0	0	0		0	0	0	0	0	7.53352e-05	0	0.00262342	0		0	0.000299861
Oligella	0	0	0	0	0		0.000207462	0.00019222	0.00052786	0.000306644	0	0	0	0.00141664	0		0	0.000294536
Flaviaesturariibacter	0	0	0	0	0		0	0	0	0	0	0	0	0.00264703	0		0	0.000294115
Acetivibrio	0	0	0	0	0		0	0	0	0.00264528	0	0	0	0	0		0	0.00029392
Hypnocyclicus	0	0	0	0	0		0	0	0	0	0	0	0	0	0.002644		0	0.000293778
Tunicatimonas	0	0	0	0	0		0	0	0	0	0	0	0	0.00264158	0		0	0.000293508
Roseimaritima	0	0	0	0	0		1.27258e-05	0	0	0	0	0.000543137	0	0.00207702	0		0	0.000292542
Sorangium	0	0	0	0	0		0	7.38793e-06	0	2.30165e-05	0	0	0	0.00258989	0		0	0.000291144
Gallibacterium	0	0	0	0	0		0	0	0	0	0	0.000447038	0	0.00213697	0		0	0.000287112
UKL13-1	0	0	0	0	0		0	0	0	0	0	0.0025812	0	0	0		0	0.0002868
Persicitalea	0	0	0	0	0		0	0	0	0	0	0.000772631	0	0	0.0017871		0	0.000284415
Olleya	0	0	0	0	0		0	0	0.0025245	0	0	0	0	0	0		0	0.0002805
Hephaestia	0	0	0	0	0		0	0	0	0	0	0.00121736	0	0	0.00130479		0	0.000280239
Confluentibacter	0	0	0	0	0		0	0	0	0	0	0	0	0.00246591	0		0	0.00027399
Candidatus Tammella	0	0	0	0	0		0	0	0	0	0	0	0	0.00246088	0		0	0.000273431
DMER64	0	0	0	0	0		0	0	0	0	0	0	0	0	0.00242876		0	0.000269862
Calothrix PCC-6303	0	0	0	0	0		0	0	0	0	0	0.0022257	0	0.000188376	0		0	0.000268231
Pseudochelatococcus	0	0	0	0	0		0	0	0	0	0	0.00241141	0	0	0		0	0.000267934
Venatorbacter	0	0	0	0	0		6.36291e-06	5.91621e-05	0.00204302	0.000287341	0	0	0	0	0		0	0.00026621
Ameyamaea	0	0	0	0	0		0	0	0	0	0.00235587	0	0	0	0		0	0.000261763
Xylanibacterium	0	0	0	0	0		0	0	0	0	0	0.00234984	0	0	0		0	0.000261094
Lapillicoccus	0	0	0	0	0		0	0	0	0	0	0	0	0.00187434	0.00046368		0	0.00025978
Acetatifactor	0	0	0	0	0		0	0	0	0	0	0	0	0.00229639	0		0	0.000255154
Angustibacter	0	0	0	0	0		0	0	0	0	0	0	0	0	0.00227476		0	0.000252751
Herbinix	0	0	0	0	0		0	0	0	0	0	0.00213453	0	0	0.000101436		0	0.000248441
Polymorphum	0	0	0	0	0		3.81774e-05	0.000252371	1.59373e-05	0.00187951	0	0	0	0	0		0	0.000242889
[Eubacterium] oxidoreducens group	0	0	0	0	0		0	0	0	0	9.51413e-05	0.00128833	0	0.000799481	0		0	0.00024255
Candidatus Competibacter	0	0	0	0	0		0	0	0	0	0	0.00216178	0	0	0		0	0.000240197
Thiohalorhabdus	0	0	0	0	0		0	0	0	0	0	0	0	0	0.00215488		0	0.000239431
NED5E9	0	0	0	0	0		0	0	0	0	0	0	0	0.00214163	0		0	0.000237959
Sphingosinithalassobacter	0	0	0	0	0		0.00201068	8.96761e-05	1.7253e-05	2.30165e-05	0	0	0	0	0		0	0.000237847
Komagataeibacter	0	0	0	0	0		0	2.74759e-05	0	5.23042e-05	0.00200249	0	0	0	3.92559e-05		0	0.000235725
Cruoricaptor	0	0	0	0	0		0.000529208	0.00023481	0.000538172	0.000784743	0	0	0	0	0		0	0.000231881
Arachidicoccus	0	0	0	0	0		3.18145e-06	3.61031e-05	7.5483e-05	0.0019688	0	0	0	0	0		0	0.000231508
ASF356	0	0	0	0	0		0	0	0	0	0	0.00207308	0	0	0		0	0.000230342
Thiobacillus	0	0	0	0	0		0	1.83173e-05	0.000165883	4.6033e-05	0	0	0	0.00183334	0		0	0.000229286
Alkalihalobacillus	0	0	0	0	0		0.000272631	0.00104961	0.000673598	0	0	0	0	0	0		0	0.00022176
Salinibacterium	0	0	0	0	0		0.000527815	0.000150535	0.000857114	0.000456914	0	0	0	0	0		0	0.000221375
Seonamhaeicola	0	0	0	0	0		0	0	0.0019701	0	0	0	0	0	0		0	0.0002189
Methylococcus	0	0	0	0	0		0	1.54716e-05	4.85499e-06	0.00194535	0	0	0	0	0		0	0.000218409
Amniculibacterium	0	0	0	0	0		0	0.000338661	0.00144647	0.000128273	0	0	0	0	0		0	0.000212601
Rarobacter	0	0	0	0	0		0	0	0	0	0	0.00188044	0	0	0		0	0.000208937
Candidatus Odyssella	0	0	0	0	0		0	0	0	0	0	0	0	0.00038439	0.00143782		0	0.000202468
Fervidobacterium	0	0	0	0	0		0.00020532	0	0.000585839	0.00102872	0	0	0	0	0		0	0.000202209
Holophaga	0	0	0	0	0		0	0	0	0	0	0.000685683	0	0.000630908	0.000454349		0	0.000196771
Caenispirillum	0	0	0	0	0		0	0	0	0	0	0	0	0.00175487	0		0	0.000194986
Acidisphaera	0	0	0	0	0		0	0	0	0	0	0	0	0.00172371	0		0	0.000191524
Parvibaculum	0	0	0	0	0		0.000384956	0.00037763	8.32637e-05	0.000212646	0	0.000412732	0	0.000216067	2.74215e-05		0	0.000190524
Pseudohalocynthiibacter	0	0	0	0	0		9.54436e-05	0.000442285	0.000735662	0.00043378	0	0	0	0	0		0	0.000189686
Catalinimonas	0	0	0	0	0		0	0	0	0	0	0	0	0.00169945	0		0	0.000188827
Laribacter	0	0	0	0	0		1.27258e-05	0.000158843	0.000132372	0.000481961	0	0	0	0	0.000913411		0	0.000188813
Paradevosia	0	0	0	0	0		0.000976706	0.000190107	0.000155277	0.000358437	0	0	0	0	0		0	0.000186725
Hahella	0	0	0	0	0		0	0	0	0	0	0.00146136	0	0.000203109	0		0	0.000184941
Pseudorhizobium	0	0	0	0	0		0.000264061	0.000419447	4.10628e-05	0.000684784	0	0.000226655	0	0	0		0	0.000181779
Natranaerovirga	0	0	0	0	0		0	0	0	0	0	0	0	0.00156648	0		0	0.000174054
Martelella	0	0	0	0	0		0.000127258	0.00057063	0.000172208	0.000255898	0	0.000429443	0	0	0		0	0.000172826
Draconibacterium	0	0	0	0	0		0.00012493	1.47423e-05	0.00136989	1.60341e-05	0	0	0	0	0		0	0.000169511
alphaI cluster	0	0	0	0	0		0	0	0	0	0	0	0	0	0.00152142		0	0.000169047
HdN1	0	0	0	0	0		0	0	0	0	0	0.000742184	0	6.09385e-05	0.000692447		0	0.000166174
Aquisphaera	0	0	0	0	0		0	0	0	0	0	0	0	0.00109517	0.000366117		0	0.000162365
Oceanihabitans	0	0	0	0	0		0	0	0.00146026	0	0	0	0	0	0		0	0.000162251
Parapusillimonas	0	0	0	0	0		0	0	0	0	0	0	0	0.00145727	0		0	0.000161919
Phaseolibacter	0	0	0	0	0		0	0	0	0	0	0.00143812	0	0	0		0	0.000159791
Azoarcus	0	0	0	0	0		2.54516e-05	5.77233e-05	0.000132795	0.000600412	0	0	0	0.000564419	0		0	0.000153422
Protaetiibacter	0	0	0	0	0		0	0.00016255	0.000803993	0.000402038	0	0	0	0	0		0	0.000152065
Membranicola	0	0	0	0	0		0	0	0	0	0	0.000362091	0	0.00100343	0		0	0.000151724
Alkaliflexus	0	0	0	0	0		0	0.000685288	0.000568272	0	0	0	0	0.000107752	0		0	0.000151257
Candidatus Nostocoida	0	0	0	0	0		0	0	0	0	0	0	0	0	0.00135913		0	0.000151014
Dapisostemonum CCIBt 3536	0	0	0	0	0		0	0	0	0	0	0	0	0.00135848	0		0	0.000150943
Singulisphaera	0	0	0	0	0		0	0	0	0	0	0	0	0.000927107	0.000416015		0	0.000149236
Tibeticola	0	0	0	0	0		0	0	0	0	0	0.000158504	0	0.000101554	0.00108108		0	0.000149015
Ketobacter	0	0	0	0	0		0	0	0.00130839	2.30165e-05	0	0	0	0	0		0	0.000147934
Vitellibacter	0	0	0	0	0		0	0	0	0	0	0	0	0	0.00131136		0	0.000145707
Belliella	0	0	0	0	0		2.22702e-05	6.31292e-06	0.00126504	1.74347e-05	0	0	0	0	0		0	0.000145673
Constrictibacter	0	0	0	0	0		0	0	0	0	0	0.00100061	0	0.000283241	0		0	0.00014265
MND1	0	0	0	0	0		0	0	0	0	0	0.000147301	0	0.00110567	0		0	0.00013922
Fuscovulum	0	0	0	0	0		1.59073e-05	0.000154157	2.79994e-05	0.00104268	0	0	0	0	0		0	0.00013786
Paracraurococcus	0	0	0	0	0		0	0	0	0	0	0	0	0.00123339	0		0	0.000137043
Verruc-01	0	0	0	0	0		0	0	0	0	0	0	0	0.00123339	0		0	0.000137043
Flagellatimonas	0	0	0	0	0		7.95363e-05	0	0.00115109	0	0	0	0	0	0		0	0.000136736
Candidatus Hemobacterium	0	0	0	0	0		0	0	0	0	0.00117585	0	0	4.53408e-05	0		0	0.000135688
Rubinisphaera	0	0	0	0	0		0	0	0	0	0	0	0	0	0.00120769		0	0.000134188
Alkaliphilus	0	0	0	0	0		0.000321327	1.36841e-05	0.000268707	0.000574683	0	0	0	0	0		0	0.000130933
Corticicoccus	0	0	0	0	0		0	0	0	0	0	0.000758802	0	0	0.00040556		0	0.000129374
Thiofaba	0	0	0	0	0		0	0	0	0	0	0	0	0.00115433	0		0	0.000128259
Georgfuchsia	0	0	0	0	0		0	0	0	0	0	0	0	0.00114633	0		0	0.00012737
Cedecea	0	0	0	0	0		6.36291e-06	0	1.53958e-05	1.60341e-05	0	0	0	0	0.00110777		0	0.000127285
UCG-012	0	0	0	0	0		0	0	0	0	0	0.00114451	0	0	0		0	0.000127167
Alkalimarinus	0	0	0	0	0		0	0	0.00113786	0	0	0	0	0	0		0	0.000126429
Brevirhabdus	0	0	0	0	0		0.000337234	8.86552e-05	0.000699985	0	0	0	0	0	0		0	0.000125097
Jinshanibacter	0	0	0	0	0		0	0	0.00112483	0	0	0	0	0	0		0	0.000124981
Bhargavaea	0	0	0	0	0		0	0	0	0	0	0.00043401	0	0.000685213	0		0	0.000124358
Pseudactinotalea	0	0	0	0	0		0	0	0	1.60341e-05	0	0	0	0.000409612	0.000692638		0	0.000124254
Thioalkalivibrio	0	0	0	0	0		5.09032e-05	0.000177542	0.000853321	2.30165e-05	0	0	0	0	0		0	0.000122754
Chryseoglobus	0	0	0	0	0		4.13589e-05	0.000539758	1.74767e-05	0.000504779	0	0	0	0	0		0	0.000122597
Cnuibacter	0	0	0	0	0		0	0	0	0	0	0	0	0.00108729	0		0	0.00012081
Keratinibaculum	0	0	0	0	0		0	0	0	0	0	0	0	0.00108589	0		0	0.000120655
Gibbsiella	0	0	0	0	0		0	0	0	0	0.00108427	0	0	0	0		0	0.000120475
Succinimonas	0	0	0	0	0		0	0	0	0	0	0	0	0.00107459	0		0	0.000119399
Microterricola	0	0	0	0	0		0.000365867	2.74759e-05	0.000670205	0	0	0	0	0	0		0	0.000118172
Ruania	0	0	0	0	0		0.000108169	0.000675574	0.000171573	0.000102518	0	0	0	0	0		0	0.000117537
Casimicrobium	0	0	0	0	0		8.90807e-05	0.000228966	0.000510585	0.000209217	0	0	0	0	0		0	0.000115316
Arenibacter	0	0	0	0	0		0	0	0.000877997	0.000159634	0	0	0	0	0		0	0.000115292
Changpingibacter	0	0	0	0	0		0	6.86983e-05	0.000924339	3.48695e-05	0	0	0	0	0		0	0.000114212
Wolinella	0	0	0	0	0		0	0	0	1.74347e-05	0	0	0	0.00100606	0		0	0.000113721
Parasegetibacter	0	0	0	0	0		0	0	0	0	0	0.000457652	0	0.000553338	0		0	0.000112332
Lactovum	0	0	0	0	0		0	0	0	0	0.00100882	0	0	0	0		0	0.000112091
Salipiger	0	0	0	0	0		0	0.000300272	0.00036516	0.000341735	0	0	0	0	0		0	0.000111907
Siphonobacter	0	0	0	0	0		0	0	0	0	0.000421192	0.000508678	0	7.15308e-05	0		0	0.000111267
Marinospirillum	0	0	0	0	0		0	0	0	0	0	0	0	0.00100009	0		0	0.000111121
Candidatus Brownia	0	0	0	0	0		0	0	0	0	0	0.000998436	0	0	0		0	0.000110937
Sporobacter	0	0	0	0	0		0	0	0	0	0	0	0	0.000991932	0		0	0.000110215
Parafrigoribacterium	0	0	0	0	0		0	0	0	0	0	0	0	0	0.000986554		0	0.000109617
Serinibacter	0	0	0	0	0		0	0	0	0	0	0	0	0	0.000973462		0	0.000108162
Candidatus Moduliflexus	0	0	0	0	0		0	0	0	0	0	0.000957463	0	0	0		0	0.000106385
Harryflintia	0	0	0	0	0		0	0	0	0	0	0	0	0.000952571	0		0	0.000105841
Microcoleus PCC-7113	0	0	0	0	0		0	0	0	0	0	0	0	0.00094188	0		0	0.000104653
Raineya	0	0	0	0	0		0	0	0	0	0	0.000915128	0	0	0		0	0.000101681
Microcoleus	0	0	0	0	0		0	0.000914522	0	0	0	0	0	0	0		0	0.000101614
Desulfobotulus	0	0	0	0	0		0	0	0	0	0	0.000906798	0	0	0		0	0.000100755
Sneathia	0	0	0	0	0		0	2.97698e-05	0	0	0	0.000870092	0	0	0		0	9.99847e-05
Glycomyces	0	0	0	0	0		0	0	0	0	0	0	0	0.000888968	0		0	9.87742e-05
Aquirhabdus	0	0	0	0	0		6.36291e-06	0	0.00087625	0	0	0	0	0	0		0	9.80681e-05
Pseudopuniceibacterium	0	0	0	0	0		3.18145e-06	4.45324e-05	0.000549023	0.00028525	0	0	0	0	0		0	9.79986e-05
IheB3-7	0	0	0	0	0		0	0	0	0	0	0.000251019	0	0.000343037	0.000285285		0	9.77047e-05
[Aquaspirillum] polymorphum group	0	0	0	0	0		0	0	0	0	0	0.000869356	0	0	0		0	9.65951e-05
Candidatus Trichorickettsia	0	0	0	0	0		0	0	0	0	0	0	0	0	0.000854122		0	9.49025e-05
Hyphomonas	0	0	0	0	0		2.54516e-05	0	0.000451969	0.000141813	0	0.000228905	0	0	0		0	9.42377e-05
Aestuariicella	0	0	0	0	0		0	0	0	0	0	0	0	0	0.000833066		0	9.25629e-05
Fulvimonas	0	0	0	0	0		0	0	0	0	0	0	0	0.000827458	0		0	9.19397e-05
Aquihabitans	0	0	0	0	0		0.00017498	0.000436265	8.26202e-05	0.000122043	0	0	0	0	0		0	9.06565e-05
Gramella	0	0	0	0	0		0	0	0.000799804	0	0	0	0	0	0		0	8.88671e-05
Lacunisphaera	0	0	0	0	0		0	0	0	0	0	0.000375064	0	0.000318324	0.000100239		0	8.81808e-05
Rhodobaca	0	0	0	0	0		0	5.54991e-05	4.39847e-05	0.000690558	0	0	0	0	0		0	8.77825e-05
Solimonas	0	0	0	0	0		0	0	0	0	0	0.000231657	0	0.000555605	0		0	8.74735e-05
Algibacter	0	0	0	0	0		0	0	0.000786188	0	0	0	0	0	0		0	8.73542e-05
Hoyosella	0	0	0	0	0		0.000423366	0.000220889	0.000137963	0	0	0	0	0	0		0	8.69131e-05
Silvanigrella	0	0	0	0	0		0	0	0	0	0	0.000218078	0	0	0.000557354		0	8.61591e-05
Arsenicitalea	0	0	0	0	0		0	0	0	0	0	0	0	0.00010718	0.00066735		0	8.60588e-05
Neotabrizicola	0	0	0	0	0		5.40847e-05	0.000311397	0.000259942	0.00014437	0	0	0	0	0		0	8.55326e-05
Rickettsiella	0	0	0	0	0		0	0	0	0	0	0	0	0	0.000737453		0	8.19392e-05
Planosporangium	0	0	0	0	0		0	0	0	0	0	0	0	0.000736427	0		0	8.18252e-05
Acidocella	0	0	0	0	0		0	0	0	0	0.000732808	0	0	0	0		0	8.14231e-05
Plasticicumulans	0	0	0	0	0		0	0	0	0	0	0	0	0.000730556	0		0	8.11728e-05
Myxococcus	0	0	0	0	0		0	9.58247e-05	0.000138562	0	0	0	0	0	0.000494501		0	8.09875e-05
Demetria	0	0	0	0	0		0	0	0	0	0	0	0	0	0.000715886		0	7.95429e-05
Sporanaerobacter	0	0	0	0	0		0	0	0	0	0	0.000705251	0	0	0		0	7.83612e-05
Aromatoleum	0	0	0	0	0		0.000116842	0.000354687	0.000106536	0.000122043	0	0	0	0	0		0	7.77897e-05
Mesoflavibacter	0	0	0	0	0		0	0	0.000699985	0	0	0	0	0	0		0	7.77761e-05
Ellin517	0	0	0	0	0		0	0	0	0	0	0.000691263	0	0	0		0	7.6807e-05
Geotalea	0	0	0	0	0		0	0	0	0	0	0	0	0.000690712	0		0	7.67458e-05
Marinobacterium	0	0	0	0	0		0.000194069	0	0.000495446	0	0	0	0	0	0		0	7.66128e-05
Parablastomonas	0	0	0	0	0		0	0	0	0	0	0	0	0	0.000680209		0	7.55787e-05
Leptospirillum	0	0	0	0	0		0	0.000210649	0.000469063	0	0	0	0	0	0		0	7.55236e-05
FukuN18 freshwater group	0	0	0	0	0		0	0	0	0	0	0	0	0	0.000678954		0	7.54393e-05
Thermodesulfomicrobium	0	0	0	0	0		0	7.37113e-06	1.53958e-05	0.000638495	0	0	0	0	0		0	7.34735e-05
Pararhodospirillum	0	0	0	0	0		3.18145e-06	1.54716e-05	4.85499e-06	0.000619909	0	0	0	0	0		0	7.14907e-05
Humibacillus	0	0	0	0	0		0	0	0	0	0	0	0	0	0.000598147		0	6.64607e-05
Haliscomenobacter	0	0	0	0	0		0.000320706	9.15864e-06	0.000234685	1.60341e-05	0	0	0	0	0		0	6.45093e-05
Z20	0	0	0	0	0		0	0	0	0	0	0	0	0.000578627	0		0	6.42919e-05
Oceaniovalibus	0	0	0	0	0		0	0	0	0	0	0	0	0	0.000574221		0	6.38023e-05
Pseudolabrys	0	0	0	0	0		0	0	0	0	0	0.000569086	0	0	0		0	6.32318e-05
Pseudopedobacter	0	0	0	0	0		5.72662e-05	0.00018201	0.000118816	1.74347e-05	0	0	0	0.000191424	0		0	6.29946e-05
Sulfurimicrobium	0	0	0	0	0		2.22702e-05	9.89064e-05	0.000383193	5.23042e-05	0	0	0	0	0		0	6.18527e-05
Pseudodesulfovibrio	0	0	0	0	0		6.36291e-06	0	0.000546947	0	0	0	0	0	0		0	6.14788e-05
Pseudothauera	0	0	0	0	0		0	6.63402e-05	0.000116803	0.0003674	0	0	0	0	0		0	6.11715e-05
Paraperlucidibaca	0	0	0	0	0		0	0	0	0	3.23825e-05	0.000254732	0	0	0.000259269		0	6.07093e-05
Acidithiobacillus	0	0	0	0	0		5.40847e-05	1.48849e-05	0.000108537	0.0003674	0	0	0	0	0		0	6.05452e-05
Lacinutrix	0	0	0	0	0		0	0	0.000532766	0	0	0	0	0	0		0	5.91962e-05
Mycetocola	0	0	0	0	0		1.59073e-05	0.000111321	0.000220028	0	0.000155178	0	0	0	0		0	5.5826e-05
Marinilutecoccus	0	0	0	0	0		0	0	0	0	0	0	0	0	0.000497367		0	5.5263e-05
Caviibacterium	0	0	0	0	0		0	0	0	0	0	0.000496638	0	0	0		0	5.5182e-05
Microbulbifer	0	0	0	0	0		6.36291e-06	0	0	0.000481024	0	0	0	0	0		0	5.41541e-05
Spiroplasma	0	0	0	0	0		0	0	0	0	0	0.000485713	0	0	0		0	5.39681e-05
Sulfuritortus	0	0	0	0	0		9.54436e-06	0	0	0.0003674	0	0.000106274	0	0	0		0	5.3691e-05
Coprobacillus	0	0	0	0	0		0	0	0	0	0	0	0	0.000477881	0		0	5.30979e-05
Pseudooceanicola	0	0	0	0	0		1.59073e-05	4.41905e-05	0.000375374	3.90506e-05	0	0	0	0	0		0	5.27247e-05
Parafilimonas	0	0	0	0	0		0	0	0	0	0	0.000373515	0	0	9.98617e-05		0	5.25974e-05
Ponticoccus	0	0	0	0	0		0	7.32691e-05	1.02711e-05	0.000385572	0	0	0	0	0		0	5.21235e-05
Salinicola	0	0	0	0	0		0	0	0	0	0	0.000468115	0	0	0		0	5.20127e-05
Deefgea	0	0	0	0	0		5.09032e-05	1.47423e-05	0.000112579	0.000287483	0	0	0	0	0		0	5.17453e-05
Collimonas	0	0	0	0	0		1.59073e-05	0	6.53483e-05	0	0	0	0	0.000382497	0		0	5.15281e-05
Rugosibacter	0	0	0	0	0		0	0.000311394	9.70998e-05	5.23042e-05	0	0	0	0	0		0	5.11997e-05
Trabulsiella	0	0	0	0	0		0	0	0	0	0	0	0	0.000457128	0		0	5.0792e-05
Dehalobacter	0	0	0	0	0		9.54436e-06	0	0.000377803	6.90495e-05	0	0	0	0	0		0	5.07107e-05
Pimelobacter	0	0	0	0	0		0.000187706	0.000113992	0.000147595	0	0	0	0	0	0		0	4.99214e-05
Candidatus Planktoluna	0	0	0	0	0		0	0	0	0	0	0	0	0	0.000443049		0	4.92276e-05
Agaricicola	0	0	0	0	0		0	0	0	0	0	0	0	0.000439544	0		0	4.88382e-05
Rugosimonospora	0	0	0	0	0		0	0	0	0	0	0	0	0.000439544	0		0	4.88382e-05
Rhodovulum	0	0	0	0	0		0	0.000131368	1.39997e-05	0.000287483	0	0	0	0	0		0	4.80945e-05
Lacibacter	0	0	0	0	0		0	0	0	0	0	0.000283254	0	0	0.000146935		0	4.77988e-05
Planktothrix NIVA-CYA 15	0	0	0	0	0		0	0	0	0	0	0	0	0.000428718	0		0	4.76354e-05
ADurb.Bin063-1	0	0	0	0	0		0	0	0	0	0	0.000114038	0	0.00031396	0		0	4.75553e-05
Clostridium sensu stricto 8	0	0	0	0	0		0	0	0	0	0	0	0	0.000420762	0		0	4.67513e-05
Mycoplana	0	0	0	0	0		0	0	0	0	0	0	0	0.000417571	0		0	4.63968e-05
Lichenihabitans	0	0	0	0	0		0	0.000416647	0	0	0	0	0	0	0		0	4.62941e-05
Aquipluma	0	0	0	0	0		0	9.15864e-06	0.000337095	6.38537e-05	0	0	0	0	0		0	4.55675e-05
M2PT2-76 termite group	0	0	0	0	0		0	0	0	0	0	0	0	0.000407636	0		0	4.52929e-05
Fluviicoccus	0	0	0	0	0		0	0	0	0	0	0.000406489	0	0	0		0	4.51655e-05
Roseicitreum	0	0	0	0	0		0	9.94712e-05	0.000187139	0.00011157	0	0	0	0	0		0	4.42422e-05
Ferritrophicum	0	0	0	0	0		0	0	0	0	0	0	0	0.000391396	0		0	4.34884e-05
Anaeromusa-Anaeroarcus	0	0	0	0	0		0	0	0	0	0	0	0	9.64469e-05	0.000285757		0	4.24671e-05
Desulfonispora	0	0	0	0	0		0	0	0	0	0	0	0	0.000234945	0.000143555		0	4.20555e-05
Rubrivivax	0	0	0	0	0		0	7.62852e-06	0	0	0	0	0	0.00036849	0		0	4.17909e-05
Elioraea	0	0	0	0	0		0	0	0	0	0	0	0	0.000375952	0		0	4.17725e-05
Hansschlegelia	0	0	0	0	0		0	0	0	0	0	0	0	0	0.000369304		0	4.10338e-05
Aquimarina	0	0	0	0	0		0	0	0.000366586	0	0	0	0	0	0		0	4.07318e-05
Garciella	0	0	0	0	0		0	0	0	0	0	0	0	0.000365724	0		0	4.0636e-05
Pikeienuella	0	0	0	0	0		0	2.56884e-05	7.96867e-06	0.000317317	0	0	0	0	0		0	3.89971e-05
Cellulophaga	0	0	0	0	0		0	2.21638e-05	0.000326098	0	0	0	0	0	0		0	3.86957e-05
Peteryoungia	0	0	0	0	0		6.36291e-06	4.01496e-05	0	0.00029392	0	0	0	0	0		0	3.78258e-05
Marinicauda	0	0	0	0	0		4.13589e-05	4.46918e-05	9.70998e-06	0.000241286	0	0	0	0	0		0	3.74497e-05
Pontibaca	0	0	0	0	0		0	0	0	0	0	0.000336581	0	0	0		0	3.73979e-05
Aurantiacibacter	0	0	0	0	0		3.18145e-05	0.000198001	2.05423e-05	8.57731e-05	0	0	0	0	0		0	3.73478e-05
Sphingosinicella	0	0	0	0	0		0.000108169	0.000189486	1.97986e-05	1.60341e-05	0	0	0	0	0		0	3.70542e-05
Propionispora	0	0	0	0	0		0	0	0	0	0	0.000224487	0	7.82791e-05	2.95966e-05		0	3.69292e-05
IS-44	0	0	0	0	0		0	0	0	0	0	0	0	0	0.000332287		0	3.69207e-05
Pacificitalea	0	0	0	0	0		6.68105e-05	2.74759e-05	0.000168332	6.41365e-05	0	0	0	0	0		0	3.63061e-05
Lampropedia	0	0	0	0	0		0	0	0	0	0	0	0	0.000326627	0		0	3.62918e-05
Malaciobacter	0	0	0	0	0		0	0	0.000322376	0	0	0	0	0	0		0	3.58196e-05
Trichloromonas	0	0	0	0	0		0	0	0	0	0	0.000314492	0	0	0		0	3.49435e-05
Falsibacillus	0	0	0	0	0		0	0	0	0	0	0	0	0.00031396	0		0	3.48844e-05
AKYG587	0	0	0	0	0		0	0	0	0	0	0	0	0	0.000303133		0	3.36815e-05
Klugiella	0	0	0	0	0		0	0	0	0	0	0	0	0	0.000299073		0	3.32304e-05
Skermania	0	0	0	0	0		0	0	3.07916e-05	0.000191561	0	0	0	0	7.67104e-05		0	3.32292e-05
Effusibacillus	0	0	0	0	0		0	0	0	0	0	0.000296482	0	0	0		0	3.29424e-05
Gephyromycinifex	0	0	0	0	0		0	0.000126674	0.00011552	5.23042e-05	0	0	0	0	0		0	3.27221e-05
Cobetia	0	0	0	0	0		0	0	0.000293994	0	0	0	0	0	0		0	3.26659e-05
Pragia	0	0	0	0	0		0	0	0.000293994	0	0	0	0	0	0		0	3.26659e-05
Sagittula	0	0	0	0	0		0	3.66345e-05	0	0.000248916	0	0	0	0	0		0	3.17278e-05
Egicoccus	0	0	0	0	0		0	0	0	0	0	0	0	0.000283241	0		0	3.14712e-05
Candidatus Bealeia	0	0	0	0	0		0	0	0	0	0	0.000279773	0	0	0		0	3.10859e-05
Caldicoprobacter	0	0	0	0	0		0	0	0	0	0	0	0	0.000277447	0		0	3.08275e-05
Thiothrix	0	0	0	0	0		0	0	0	0	0	0	0	0.000273075	0		0	3.03416e-05
Parasporobacterium	0	0	0	0	0		0	0	0	0	0	0	0	0.000272108	0		0	3.02342e-05
Parazoarcus	0	0	0	0	0		1.90887e-05	5.91034e-05	0.00019191	0	0	0	0	0	0		0	3.00113e-05
Metamycoplasma	0	0	0	0	0		0	0.000269028	0	0	0	0	0	0	0		0	2.9892e-05
Citrifermentans	0	0	0	0	0		0	0	0	0	0	0	0	0	0.000263401		0	2.92668e-05
Miltoncostaea	0	0	0	0	0		0	0.000246328	1.53958e-05	0	0	0	0	0	0		0	2.90804e-05
Agreia	0	0	0	0	0		2.22702e-05	0.000208084	2.83065e-05	0	0	0	0	0	0		0	2.87401e-05
Thalassolituus	0	0	0	0	0		0.000127258	7.37113e-06	0.000100079	2.30165e-05	0	0	0	0	0		0	2.86361e-05
Syner-01	0	0	0	0	0		0	0	0	0	0	0.000139774	0	0.000115981	0		0	2.84172e-05
Seleniivibrio	0	0	0	0	0		0	0	0	0	0	0.000254339	0	0	0		0	2.82599e-05
Marinovum	0	0	0	0	0		0	0.000148849	6.99985e-05	3.48695e-05	0	0	0	0	0		0	2.81908e-05
Geothrix	0	0	0	0	0		0	0	0	0	0	0	0	0	0.000253451		0	2.81613e-05
Novisyntrophococcus	0	0	0	0	0		0	0.000156933	6.37493e-05	3.20683e-05	0	0	0	0	0		0	2.80834e-05
Sulfurimonas	0	0	0	0	0		0	0	0.000252282	0	0	0	0	0	0		0	2.80313e-05
mle1-7	0	0	0	0	0		0	0	0	0	0	0	0	0.000246678	0		0	2.74087e-05
Allochromatium	0	0	0	0	0		0	0	0	0.00014696	0	0	0	9.85597e-05	0		0	2.728e-05
Sphaerisporangium	0	0	0	0	0		0	0	0	0	0	0.000244786	0	0	0		0	2.71985e-05
Derxia	0	0	0	0	0		0	0	0	0	0	0.000241394	0	0	0		0	2.68216e-05
Paracholeplasma	0	0	0	0	0		0	0	0.00023881	0	0	0	0	0	0		0	2.65344e-05
Kallotenue	0	0	0	0	0		0	0	0	0	0	0	0	0.000234837	0		0	2.6093e-05
Marinococcus	0	0	0	0	0		0	0	0	0	0	0	0	0	0.000231749		0	2.57498e-05
Denitrobacterium	0	0	0	0	0		0	0	0	0	0	0	0	0.000226627	0		0	2.51808e-05
Arsenophonus	0	0	0	0	0		0	1.36841e-05	0	0	0	0	0	0.000211979	0		0	2.50737e-05
Aquibium	0	0	0	0	0		0.000139984	8.01922e-05	4.85499e-06	0	0	0	0	0	0		0	2.50035e-05
Oleidesulfovibrio	0	0	0	0	0		0	0	0.000224762	0	0	0	0	0	0		0	2.49736e-05
[Renibacterium] salmoninarum group	0	0	0	0	0		0	0	0	0	0	0.000224255	0	0	0		0	2.49173e-05
Kinneretia	0	0	0	0	0		7.95363e-05	0.000110819	2.52435e-05	0	4.56856e-06	0	0	0	0		0	2.4463e-05
Yokenella	0	0	0	0	0		0	0	0	0	0	0.000213244	0	0	0		0	2.36938e-05
Abyssibius	0	0	0	0	0		0	4.3569e-05	0	0.000169456	0	0	0	0	0		0	2.36695e-05
Siansivirga	0	0	0	0	0		0	0	0.000210714	0	0	0	0	0	0		0	2.34127e-05
Methylobacter	0	0	0	0	0		0	0	0	0	0	0.000209085	0	0	0		0	2.32317e-05
Kandleria	0	0	0	0	0		0	0	0	0	0	0	0	0.000208354	0		0	2.31504e-05
Terracidiphilus	0	0	0	0	0		0	0	0	0	0	0	0	0.000204806	0		0	2.27562e-05
Fretibacter	0	0	0	0	0		0	0	0	0	0	0.000203471	0	0	0		0	2.26079e-05
SH3-11	0	0	0	0	0		0	0	0	0	0	0.000203471	0	0	0		0	2.26079e-05
Aminomonas	0	0	0	0	0		0	0	0	0	0	0	0	0.000203109	0		0	2.25677e-05
Lacrimispora	0	0	0	0	0		3.18145e-06	1.47423e-05	0.000182427	0	0	0	0	0	0		0	2.22612e-05
Yangia	0	0	0	0	0		0	0.000102374	0	9.76054e-05	0	0	0	0	0		0	2.22199e-05
SWB02	0	0	0	0	0		0	0	0	0	0	0.000131527	0	0	6.4079e-05		0	2.1734e-05
Simkania	0	0	0	0	0		0	0	0	0	0	0	0	0	0.000194675		0	2.16305e-05
Sporacetigenium	0	0	0	0	0		0	0	0	0	0	0.00018359	0	0	0		0	2.03988e-05
Actinocorallia	0	0	0	0	0		0	0	0	0	0	0	0	0.000182862	0		0	2.0318e-05
Candidatus Chromulinivorax	0	0	0	0	0		0	0	0.000182619	0	0	0	0	0	0		0	2.0291e-05
Nisaea	0	0	0	0	0		0	0	0.000182619	0	0	0	0	0	0		0	2.0291e-05
Lentilactobacillus	0	0	0	0	0		0	0	0	0	0.000179884	0	0	0	0		0	1.99871e-05
Candidatus Methylomirabilis	0	0	0	0	0		0	0.000179352	0	0	0	0	0	0	0		0	1.9928e-05
Castellaniella	0	0	0	0	0		0	0	0	0	0	0	0	0.000178633	0		0	1.98481e-05
CL500-3	0	0	0	0	0		0	0	0	0	0	0.000178037	0	0	0		0	1.97819e-05
Polycyclovorans	0	0	0	0	0		0	0	0	0	0	0.000177124	0	0	0		0	1.96805e-05
Paucimonas	0	0	0	0	0		0	2.2147e-05	0	0.000154133	0	0	0	0	0		0	1.95867e-05
Candidatus Captivus	0	0	0	0	0		0	0	0	0	0	0.000175631	0	0	0		0	1.95146e-05
Alkalicella	0	0	0	0	0		0	0	2.79994e-05	0.00014696	0	0	0	0	0		0	1.94399e-05
Lachnospiraceae FE2018 group	0	0	0	0	0		0	0	0	0	0	0	0	0.000171303	0		0	1.90337e-05
Polyangium	0	0	0	0	0		0	0	0.000170692	0	0	0	0	0	0		0	1.89658e-05
Budvicia	0	0	0	0	0		0	0	0.000168044	0	0	0	0	0	0		0	1.86716e-05
Sinirhodobacter	0	0	0	0	0		0	3.38237e-05	0	0.000131117	0	0	0	0	0		0	1.83267e-05
Nostocoida	0	0	0	0	0		0	0	0	0	0	0	0	0.000120779	4.40704e-05		0	1.83166e-05
Ethanoligenens	0	0	0	0	0		0	0	0	0	0	0.000163779	0	0	0		0	1.81976e-05
Oleiphilus	0	0	0	0	0		0	0	0	0	0	0.000163274	0	0	0		0	1.81416e-05
Maritimibacter	0	0	0	0	0		0	4.95655e-05	0	0.0001081	0	0	0	0	0		0	1.75184e-05
Isosphaera	0	0	0	0	0		0	0	0	0	0	0.000156656	0	0	0		0	1.74063e-05
Spongiibacter	0	0	0	0	0		0.000155789	0	0	0	0	0	0	0	0		0	1.73099e-05
Wenyingzhuangia	0	0	0	0	0		0	0	0.000154524	0	0	0	0	0	0		0	1.71693e-05
Allorhizobium	0	0	0	0	0		1.27258e-05	0.000128999	7.96867e-06	0	0	0	0	0	0		0	1.66326e-05
Phycicoccus	0	0	0	0	0		0	0	0	0.00014696	0	0	0	0	0		0	1.63289e-05
GOUTA6	0	0	0	0	0		0	0	0	0	0	0	0	0	0.000146935		0	1.63261e-05
Caenibius	0	0	0	0	0		3.4996e-05	0.000109904	0	0	0	0	0	0	0		0	1.61e-05
Verminephrobacter	0	0	0	0	0		9.54436e-06	4.60983e-05	6.58056e-05	2.30165e-05	0	0	0	0	0		0	1.60516e-05
Petrocella	0	0	0	0	0		4.13589e-05	0	8.55381e-05	1.74347e-05	0	0	0	0	0		0	1.60369e-05
Catellatospora	0	0	0	0	0		0	1.48849e-05	0	0	0	0.000126365	0	0	0		0	1.56944e-05
UC5-1-2E3	0	0	0	0	0		0	0	0	0	0	0	0	0.000140967	0		0	1.5663e-05
Chthonomonas	0	0	0	0	0		0	0	0	0	0	0	0	0.000140655	0		0	1.56283e-05
Haloferula	0	0	0	0	0		0	0	0	0	0	0.000136693	0	0	0		0	1.51881e-05
Rubripirellula	0	0	0	0	0		0	0	0	0	0	0	0	0.000136537	0		0	1.51708e-05
Pseudopelobacter	0	0	0	0	0		0	0	0	0	0	0	0	0	0.000132211		0	1.46901e-05
Falsihalocynthiibacter	0	0	0	0	0		0	0	9.80458e-05	3.20683e-05	0	0	0	0	0		0	1.44571e-05
Thiomonas	0	0	0	0	0		3.18145e-06	3.09431e-05	7.28974e-05	2.30165e-05	0	0	0	0	0		0	1.44487e-05
Lacipirellula	0	0	0	0	0		2.22702e-05	7.19125e-05	0	3.48695e-05	0	0	0	0	0		0	1.43391e-05
Cycloclasticus	0	0	0	0	0		5.09032e-05	4.7206e-05	1.40476e-05	1.60341e-05	0	0	0	0	0		0	1.42434e-05
Peribacillus	0	0	0	0	0		0	0	0.000127499	0	0	0	0	0	0		0	1.41665e-05
Hartmannibacter	0	0	0	0	0		2.54516e-05	1.26258e-05	1.94706e-05	6.90495e-05	0	0	0	0	0		0	1.40664e-05
Corallococcus	0	0	0	0	0		0.000116842	9.15864e-06	0	0	0	0	0	0	0		0	1.40001e-05
Syntrophorhabdus	0	0	0	0	0		0	0	0	0	0	0	0	0.000120779	0		0	1.34199e-05
Beggiatoa	0	0	0	0	0		0	0	0	0	0	0	0	0.000117419	0		0	1.30465e-05
Clostridium sensu stricto 4	0	0	0	0	0		0	0	0	0	0	0	0	0.000115981	0		0	1.28867e-05
Amphiplicatus	0	0	0	0	0		0	0	0	0	0	0	0	0.000115754	0		0	1.28616e-05
Pengzhenrongella	0	0	0	0	0		0	0	0.000115622	0	0	0	0	0	0		0	1.28469e-05
Uliginosibacterium	0	0	0	0	0		0	0	0	0	0	0	0	0.000113352	0		0	1.25947e-05
Prosthecochloris	0	0	0	0	0		0	0	0.000112333	0	0	0	0	0	0		0	1.24815e-05
Alkalitalea	0	0	0	0	0		0	0	0.000112093	0	0	0	0	0	0		0	1.24548e-05
Glaciecola	0	0	0	0	0		0	0	0.000112093	0	0	0	0	0	0		0	1.24548e-05
Litorilituus	0	0	0	0	0		0	0	1.40476e-05	0	0	9.69236e-05	0	0	0		0	1.23301e-05
Agarivorans	0	0	0	0	0		0	0	1.39997e-05	9.57805e-05	0	0	0	0	0		0	1.21978e-05
Furfurilactobacillus	0	0	0	0	0		0	0	0	0	0	0.000109729	0	0	0		0	1.21921e-05
Mucinivorans	0	0	0	0	0		0	0	0.000106062	0	0	0	0	0	0		0	1.17847e-05
Sandaracinobacteroides	0	0	0	0	0		0	8.85682e-05	0	1.74347e-05	0	0	0	0	0		0	1.17781e-05
Oryzomicrobium	0	0	0	0	0		9.54436e-06	0	0	9.2066e-05	0	0	0	0	0		0	1.129e-05
Ancalomicrobium	0	0	0	0	0		0	0	0	0	0	0	0	0	0.000100318		0	1.11464e-05
Actinomadura	0	0	0	0	0		0	0	0	0	0	0	0	0.000100092	0		0	1.11213e-05
Georhizobium	0	0	0	0	0		0	6.12647e-05	2.11468e-05	1.74347e-05	0	0	0	0	0		0	1.1094e-05
Candidatus Cloacimonas	0	0	0	0	0		0	0	0	0	0	0	0	9.85597e-05	0		0	1.09511e-05
Ventosimonas	0	0	0	0	0		0	0	0	0	0	0	0	9.85597e-05	0		0	1.09511e-05
Kordia	0	0	0	0	0		0	0	9.83334e-05	0	0	0	0	0	0		0	1.09259e-05
Paraherbaspirillum	0	0	0	0	0		0	0	0	0	9.73117e-05	0	0	0	0		0	1.08124e-05
Methylomonas	0	0	0	0	0		0	0	4.85499e-06	0	0	9.23225e-05	0	0	0		0	1.07975e-05
Dichelobacter	0	0	0	0	0		0	8.25981e-05	1.39997e-05	0	0	0	0	0	0		0	1.07331e-05
Candidatus Arthromitus	0	0	0	0	0		0	0	0	0	9.55929e-05	0	0	0	0		0	1.06214e-05
Octadecabacter	0	0	0	0	0		0	1.9997e-05	5.59988e-05	1.74347e-05	0	0	0	0	0		0	1.03812e-05
Salinirepens	0	0	0	0	0		0	0	0	0	0	0	0	0	9.32717e-05		0	1.03635e-05
Gudongella	0	0	0	0	0		0	0	1.97507e-05	7.348e-05	0	0	0	0	0		0	1.0359e-05
Chitinibacter	0	0	0	0	0		2.54516e-05	7.37113e-06	5.59988e-05	0	0	0	0	0	0		0	9.86906e-06
Falsiporphyromonas	0	0	0	0	0		0	0	0	0	0	0	0	8.75749e-05	0		0	9.73054e-06
Citromicrobium	0	0	0	0	0		4.13589e-05	4.57932e-05	0	0	0	0	0	0	0		0	9.68356e-06
Mongoliitalea	0	0	0	0	0		0	0	8.68863e-05	0	0	0	0	0	0		0	9.65403e-06
Tardibacter	0	0	0	0	0		0	8.65164e-05	0	0	0	0	0	0	0		0	9.61294e-06
Arboricoccus	0	0	0	0	0		0	0	0	0	0	0	0	8.56516e-05	0		0	9.51685e-06
Colwellia	0	0	0	0	0		0	0	8.39981e-05	0	0	0	0	0	0		0	9.33313e-06
Dickeya	0	0	0	0	0		2.86331e-05	0	0	5.09036e-05	0	0	0	0	0		0	8.83741e-06
Pseudocitrobacter	0	0	0	0	0		0	0	0	0	7.92397e-05	0	0	0	0		0	8.80442e-06
Schnuerera	0	0	0	0	0		0	0	5.60946e-05	2.30165e-05	0	0	0	0	0		0	8.79013e-06
Hankyongella	0	0	0	0	0		6.04476e-05	0	0	1.74347e-05	0	0	0	0	0		0	8.65359e-06
Gemmatirosa	0	0	0	0	0		0	0	0	0	0	7.659e-05	0	0	0		0	8.51e-06
Ruegeria	0	0	0	0	0		0	2.3603e-05	6.87077e-06	4.6033e-05	0	0	0	0	0		0	8.50075e-06
Changchengzhania	0	0	0	0	0		0	0	2.08705e-05	0	0	0	0	0	5.47188e-05		0	8.39881e-06
Acuticoccus	0	0	0	0	0		1.27258e-05	0	0	0	0	6.14689e-05	0	0	0		0	8.24385e-06
Stappia	0	0	0	0	0		0	4.4838e-05	2.80953e-05	0	0	0	0	0	0		0	8.1037e-06
Chujaibacter	0	0	0	0	0		0	0	0	0	0	0	0	0	7.24214e-05		0	8.04682e-06
Limnobaculum	0	0	0	0	0		0	0	6.99985e-05	0	0	0	0	0	0		0	7.77761e-06
Cricetibacter	0	0	0	0	0		0	0	0	0	0	0	0	6.9889e-05	0		0	7.76545e-06
Mameliella	0	0	0	0	0		0	1.47759e-05	5.49662e-05	0	0	0	0	0	0		0	7.74911e-06
Solidesulfovibrio	0	0	0	0	0		0	6.82621e-05	0	0	0	0	0	0	0		0	7.58467e-06
Halothiobacillus	0	0	0	0	0		1.27258e-05	9.15864e-06	2.80953e-05	1.74347e-05	0	0	0	0	0		0	7.49049e-06
Prescottella	0	0	0	0	0		0	6.72571e-05	0	0	0	0	0	0	0		0	7.47301e-06
Candidatus Endonucleariobacter	0	0	0	0	0		0	0	0	0	0	0	0	0	6.63756e-05		0	7.37507e-06
Agrilactobacillus	0	0	0	0	0		0	0	0	0	0	0	0	6.57065e-05	0		0	7.30072e-06
Iodobacter	0	0	0	0	0		1.59073e-05	0	0	0	0	4.91005e-05	0	0	0		0	7.22308e-06
Thalassobius	0	0	0	0	0		0	7.38793e-06	0	5.09036e-05	0	0	0	0	0		0	6.47684e-06
Segniliparus	0	0	0	0	0		5.72662e-05	0	0	0	0	0	0	0	0		0	6.36291e-06
[Rhizobium] sphaerophysae group	0	0	0	0	0		0	0	0	0	0	0	0	5.71011e-05	0		0	6.34457e-06
Irregularibacter	0	0	0	0	0		0	0	0	0	0	0	0	5.71011e-05	0		0	6.34457e-06
Rhodomicrobium	0	0	0	0	0		0	0	0	0	0	0	0	5.71011e-05	0		0	6.34457e-06
Methyloterrigena	0	0	0	0	0		0	0	0	0	5.48063e-05	0	0	0	0		0	6.08958e-06
Bauldia	0	0	0	0	0		0	0	0	0	0	0	0	0	5.42396e-05		0	6.02662e-06
Aetherobacter	0	0	0	0	0		0	0	0	0	0	5.41563e-05	0	0	0		0	6.01737e-06
Edwardsiella	0	0	0	0	0		3.18145e-06	2.2147e-05	2.79994e-05	0	0	0	0	0	0		0	5.92531e-06
Teredinibacter	0	0	0	0	0		2.54516e-05	0	2.3906e-05	0	0	0	0	0	0		0	5.48418e-06
Silicimonas	0	0	0	0	0		0	2.46302e-05	0	2.30165e-05	0	0	0	0	0		0	5.29408e-06
Pontibrevibacter	0	0	0	0	0		3.18145e-06	3.03565e-05	1.39997e-05	0	0	0	0	0	0		0	5.28196e-06
Allobaculum	0	0	0	0	0		0	0	4.61875e-05	0	0	0	0	0	0		0	5.13194e-06
Peptacetobacter	0	0	0	0	0		0	0	4.61875e-05	0	0	0	0	0	0		0	5.13194e-06
Hoeflea	0	0	0	0	0		0	0	1.39997e-05	3.20683e-05	0	0	0	0	0		0	5.11866e-06
Oleomonas	0	0	0	0	0		0	4.57932e-05	0	0	0	0	0	0	0		0	5.08813e-06
Oscillatoria	0	0	0	0	0		0	2.22561e-05	0	2.30165e-05	0	0	0	0	0		0	5.03028e-06
Thiosulfativibrio	0	0	0	0	0		0	4.4838e-05	0	0	0	0	0	0	0		0	4.982e-06
Novosphingopyxis	0	0	0	0	0		0	4.42268e-05	0	0	0	0	0	0	0		0	4.91409e-06
Xenorhabdus	0	0	0	0	0		0	1.48849e-05	2.80953e-05	0	0	0	0	0	0		0	4.77558e-06
Dehalobacterium	0	0	0	0	0		3.18145e-06	1.83173e-05	2.08705e-05	0	0	0	0	0	0		0	4.70769e-06
Lutibacter	0	0	0	0	0		0	0	4.20949e-05	0	0	0	0	0	0		0	4.67722e-06
Cyclobacterium	0	0	0	0	0		0	0	4.19991e-05	0	0	0	0	0	0		0	4.66656e-06
Isoalcanivorax	0	0	0	0	0		0	0	4.19991e-05	0	0	0	0	0	0		0	4.66656e-06
Tritonibacter	0	0	0	0	0		0	0	4.12246e-05	0	0	0	0	0	0		0	4.58051e-06
Planctomyces	0	0	0	0	0		0	0	0	4.04512e-05	0	0	0	0	0		0	4.49458e-06
Methylovulum	0	0	0	0	0		0	2.3603e-05	0	1.60341e-05	0	0	0	0	0		0	4.40413e-06
Sedimenticola	0	0	0	0	0		0	0	3.85408e-05	0	0	0	0	0	0		0	4.28231e-06
Reichenbachiella	0	0	0	0	0		0	0	3.83664e-05	0	0	0	0	0	0		0	4.26293e-06
Aurantimicrobium	0	0	0	0	0		0	3.81426e-05	0	0	0	0	0	0	0		0	4.23807e-06
Aminipila	0	0	0	0	0		0	0	3.5968e-05	0	0	0	0	0	0		0	3.99645e-06
Erythromicrobium	0	0	0	0	0		3.4996e-05	0	0	0	0	0	0	0	0		0	3.88844e-06
Jeongeupia	0	0	0	0	0		0	0	0	3.48695e-05	0	0	0	0	0		0	3.87439e-06
Leisingera	0	0	0	0	0		3.18145e-06	2.3603e-05	7.96867e-06	0	0	0	0	0	0		0	3.86146e-06
Plesiomonas	0	0	0	0	0		3.18145e-06	0	1.40476e-05	1.74347e-05	0	0	0	0	0		0	3.85154e-06
Acidihalobacter	0	0	0	0	0		0	1.36841e-05	2.09184e-05	0	0	0	0	0	0		0	3.84472e-06
Paraprevotella	0	0	0	0	0		0	0	0	0	3.28838e-05	0	0	0	0		0	3.65375e-06
Niallia	0	0	0	0	0		0	0	3.18747e-05	0	0	0	0	0	0		0	3.54163e-06
Jiella	0	0	0	0	0		1.59073e-05	1.48849e-05	0	0	0	0	0	0	0		0	3.42135e-06
Homoserinibacter	0	0	0	0	0		0	2.2419e-05	7.96867e-06	0	0	0	0	0	0		0	3.37641e-06
Occultella	0	0	0	0	0		0	2.97698e-05	0	0	0	0	0	0	0		0	3.30776e-06
Aegicerativicinus	0	0	0	0	0		0	0	2.80953e-05	0	0	0	0	0	0		0	3.12169e-06
Flammeovirga	0	0	0	0	0		0	0	2.80953e-05	0	0	0	0	0	0		0	3.12169e-06
Methylomusa	0	0	0	0	0		0	0	2.80953e-05	0	0	0	0	0	0		0	3.12169e-06
Microvenator	0	0	0	0	0		0	0	2.80953e-05	0	0	0	0	0	0		0	3.12169e-06
Marivirga	0	0	0	0	0		0	0	2.80473e-05	0	0	0	0	0	0		0	3.11637e-06
Desulfosediminicola	0	0	0	0	0		0	0	2.79994e-05	0	0	0	0	0	0		0	3.11104e-06
Dokdonia	0	0	0	0	0		0	0	2.79994e-05	0	0	0	0	0	0		0	3.11104e-06
Maridesulfovibrio	0	0	0	0	0		0	0	2.79994e-05	0	0	0	0	0	0		0	3.11104e-06
Oceanidesulfovibrio	0	0	0	0	0		0	0	2.79994e-05	0	0	0	0	0	0		0	3.11104e-06
Pistricoccus	0	0	0	0	0		0	0	2.79994e-05	0	0	0	0	0	0		0	3.11104e-06
Thermoflavifilum	0	0	0	0	0		0	0	2.79994e-05	0	0	0	0	0	0		0	3.11104e-06
Bermanella	0	0	0	0	0		0	0	2.77412e-05	0	0	0	0	0	0		0	3.08236e-06
Sterolibacterium	0	0	0	0	0		0	2.74759e-05	0	0	0	0	0	0	0		0	3.05288e-06
Glaciihabitans	0	0	0	0	0		1.27258e-05	1.47423e-05	0	0	0	0	0	0	0		0	3.05201e-06
Halalkalibacterium (ex Joshi et al. 2022)	0	0	0	0	0		0	7.62852e-06	0	1.60341e-05	0	0	0	0	0		0	2.62918e-06
Ferrovum	0	0	0	0	0		9.54436e-06	0	1.40476e-05	0	0	0	0	0	0		0	2.62133e-06
Amylibacter	0	0	0	0	0		0	0	0	2.30165e-05	0	0	0	0	0		0	2.55739e-06
Thiodictyon	0	0	0	0	0		0	0	0	2.30165e-05	0	0	0	0	0		0	2.55739e-06
Pseudobdellovibrio	0	0	0	0	0		0	2.28856e-05	0	0	0	0	0	0	0		0	2.54284e-06
Sphaerobacter	0	0	0	0	0		0	2.2419e-05	0	0	0	0	0	0	0		0	2.491e-06
Tepidiforma	0	0	0	0	0		0	2.2419e-05	0	0	0	0	0	0	0		0	2.491e-06
Chromobacterium	0	0	0	0	0		0	0	4.85499e-06	1.74347e-05	0	0	0	0	0		0	2.47664e-06
Planktothrix	0	0	0	0	0		2.22702e-05	0	0	0	0	0	0	0	0		0	2.47446e-06
Sodalis	0	0	0	0	0		0	2.21638e-05	0	0	0	0	0	0	0		0	2.46264e-06
Candidatus Parvibacillus	0	0	0	0	0		0	9.15864e-06	1.26218e-05	0	0	0	0	0	0		0	2.42004e-06
Paraoerskovia	0	0	0	0	0		0	1.48849e-05	6.87077e-06	0	0	0	0	0	0		0	2.4173e-06
Psychroflexus	0	0	0	0	0		0	1.48849e-05	6.87077e-06	0	0	0	0	0	0		0	2.4173e-06
Desulfurispirillum	0	0	0	0	0		0	7.37113e-06	1.40476e-05	0	0	0	0	0	0		0	2.37986e-06
Candidatus Symbiobacter	0	0	0	0	0		0	0	1.942e-05	0	0	0	0	0	0		0	2.15777e-06
Fluviibacter	0	0	0	0	0		0	0	0	1.74347e-05	0	0	0	0	0		0	1.93719e-06
Frateuria	0	0	0	0	0		0	0	0	1.74347e-05	0	0	0	0	0		0	1.93719e-06
Simiduia	0	0	0	0	0		0	0	0	1.74347e-05	0	0	0	0	0		0	1.93719e-06
Oceanicola	0	0	0	0	0		0	0	1.7253e-05	0	0	0	0	0	0		0	1.91699e-06
Candidatus Hamiltonella	0	0	0	0	0		0	0	0	1.60341e-05	0	0	0	0	0		0	1.78157e-06
Symbiopectobacterium	0	0	0	0	0		0	0	0	1.60341e-05	0	0	0	0	0		0	1.78157e-06
Croceibacterium	0	0	0	0	0		1.59073e-05	0	0	0	0	0	0	0	0		0	1.76747e-06
Auraticoccus	0	0	0	0	0		0	0	1.53958e-05	0	0	0	0	0	0		0	1.71065e-06
Pauljensenia	0	0	0	0	0		0	0	1.53958e-05	0	0	0	0	0	0		0	1.71065e-06
Raineyella	0	0	0	0	0		0	1.48849e-05	0	0	0	0	0	0	0		0	1.65388e-06
Caproicibacterium	0	0	0	0	0		0	1.47423e-05	0	0	0	0	0	0	0		0	1.63803e-06
Oceanimonas	0	0	0	0	0		0	1.47423e-05	0	0	0	0	0	0	0		0	1.63803e-06
Chitiniphilus	0	0	0	0	0		9.54436e-06	0	4.85499e-06	0	0	0	0	0	0		0	1.59993e-06
Aquiflexum	0	0	0	0	0		0	0	1.40476e-05	0	0	0	0	0	0		0	1.56085e-06
Chryseotalea	0	0	0	0	0		0	0	1.40476e-05	0	0	0	0	0	0		0	1.56085e-06
Desulfitobacterium	0	0	0	0	0		0	0	1.40476e-05	0	0	0	0	0	0		0	1.56085e-06
Desulforapulum	0	0	0	0	0		0	0	1.40476e-05	0	0	0	0	0	0		0	1.56085e-06
Desulfuromonas	0	0	0	0	0		0	0	1.40476e-05	0	0	0	0	0	0		0	1.56085e-06
Lichenicola	0	0	0	0	0		0	0	1.40476e-05	0	0	0	0	0	0		0	1.56085e-06
Persicobacter	0	0	0	0	0		0	0	1.40476e-05	0	0	0	0	0	0		0	1.56085e-06
Psychroserpens	0	0	0	0	0		0	0	1.40476e-05	0	0	0	0	0	0		0	1.56085e-06
Aggregatimonas	0	0	0	0	0		0	0	1.39997e-05	0	0	0	0	0	0		0	1.55552e-06
Brenneria	0	0	0	0	0		0	0	1.39997e-05	0	0	0	0	0	0		0	1.55552e-06
Echinicola	0	0	0	0	0		0	0	1.39997e-05	0	0	0	0	0	0		0	1.55552e-06
Flocculibacter	0	0	0	0	0		0	0	1.39997e-05	0	0	0	0	0	0		0	1.55552e-06
Marinilongibacter	0	0	0	0	0		0	0	1.39997e-05	0	0	0	0	0	0		0	1.55552e-06
Methyloprofundus	0	0	0	0	0		0	0	1.39997e-05	0	0	0	0	0	0		0	1.55552e-06
Spiractinospora	0	0	0	0	0		0	7.37113e-06	5.75098e-06	0	0	0	0	0	0		0	1.45801e-06
Candidatus Viadribacter	0	0	0	0	0		1.27258e-05	0	0	0	0	0	0	0	0		0	1.41398e-06
Granulibacter	0	0	0	0	0		1.27258e-05	0	0	0	0	0	0	0	0		0	1.41398e-06
Neptuniibacter	0	0	0	0	0		0	0	1.02711e-05	0	0	0	0	0	0		0	1.14124e-06
Imtechella	0	0	0	0	0		0	0	9.70998e-06	0	0	0	0	0	0		0	1.07889e-06
Anabaena	0	0	0	0	0		0	9.15864e-06	0	0	0	0	0	0	0		0	1.01763e-06
Jannaschia	0	0	0	0	0		0	9.15864e-06	0	0	0	0	0	0	0		0	1.01763e-06
Roseibacterium	0	0	0	0	0		0	9.15864e-06	0	0	0	0	0	0	0		0	1.01763e-06
Roseibium	0	0	0	0	0		0	9.15864e-06	0	0	0	0	0	0	0		0	1.01763e-06
Sulfuritalea	0	0	0	0	0		3.18145e-06	0	5.75098e-06	0	0	0	0	0	0		0	9.92493e-07
Hungatella	0	0	0	0	0		0	0	7.96867e-06	0	0	0	0	0	0		0	8.85407e-07
Aquabacter	0	0	0	0	0		0	7.38793e-06	0	0	0	0	0	0	0		0	8.20881e-07
Candidatus Paracaedimonas	0	0	0	0	0		0	7.38793e-06	0	0	0	0	0	0	0		0	8.20881e-07
Labilithrix	0	0	0	0	0		0	7.38793e-06	0	0	0	0	0	0	0		0	8.20881e-07
Mixta	0	0	0	0	0		0	7.38793e-06	0	0	0	0	0	0	0		0	8.20881e-07
Mycolicibacillus	0	0	0	0	0		0	7.37113e-06	0	0	0	0	0	0	0		0	8.19015e-07
Oleispira	0	0	0	0	0		0	7.37113e-06	0	0	0	0	0	0	0		0	8.19015e-07
Qingshengfaniella	0	0	0	0	0		0	7.37113e-06	0	0	0	0	0	0	0		0	8.19015e-07
Guyparkeria	0	0	0	0	0		0	0	6.87077e-06	0	0	0	0	0	0		0	7.63419e-07
Luteipulveratus	0	0	0	0	0		0	0	6.87077e-06	0	0	0	0	0	0		0	7.63419e-07
Baekduia	0	0	0	0	0		6.36291e-06	0	0	0	0	0	0	0	0		0	7.0699e-07
Gryllotalpicola	0	0	0	0	0		6.36291e-06	0	0	0	0	0	0	0	0		0	7.0699e-07
Mitsuaria	0	0	0	0	0		6.36291e-06	0	0	0	0	0	0	0	0		0	7.0699e-07
Pseudolysobacter	0	0	0	0	0		6.36291e-06	0	0	0	0	0	0	0	0		0	7.0699e-07
Tateyamaria	0	0	0	0	0		6.36291e-06	0	0	0	0	0	0	0	0		0	7.0699e-07
Chenggangzhangella	0	0	0	0	0		0	6.31292e-06	0	0	0	0	0	0	0		0	7.01436e-07
Paludibaculum	0	0	0	0	0		0	6.31292e-06	0	0	0	0	0	0	0		0	7.01436e-07
Chloracidobacterium	0	0	0	0	0		0	0	5.75098e-06	0	0	0	0	0	0		0	6.38998e-07
Halotalea	0	0	0	0	0		0	0	5.75098e-06	0	0	0	0	0	0		0	6.38998e-07
Hypericibacter	0	0	0	0	0		0	0	5.75098e-06	0	0	0	0	0	0		0	6.38998e-07
Pseudazoarcus	0	0	0	0	0		0	0	5.75098e-06	0	0	0	0	0	0		0	6.38998e-07
Caballeronia	0	0	0	0	0		0	0	4.85499e-06	0	0	0	0	0	0		0	5.39443e-07
Pirellulimonas	0	0	0	0	0		0	0	4.85499e-06	0	0	0	0	0	0		0	5.39443e-07
Pseudogulbenkiania	0	0	0	0	0		0	0	4.85499e-06	0	0	0	0	0	0		0	5.39443e-07
Spiribacter	0	0	0	0	0		0	0	4.85499e-06	0	0	0	0	0	0		0	5.39443e-07
Acidisarcina	0	0	0	0	0		3.18145e-06	0	0	0	0	0	0	0	0		0	3.53495e-07
Aquisediminimonas	0	0	0	0	0		3.18145e-06	0	0	0	0	0	0	0	0		0	3.53495e-07
Ichthyobacterium	0	0	0	0	0		3.18145e-06	0	0	0	0	0	0	0	0		0	3.53495e-07
Maricaulis	0	0	0	0	0		3.18145e-06	0	0	0	0	0	0	0	0		0	3.53495e-07
Thiocystis	0	0	0	0	0		3.18145e-06	0	0	0	0	0	0	0	0		0	3.53495e-07

## Sheet: Table_S5
Table S5. The O157:H7 and generic E. coli genomes included for analysis
Strain ID	Genome accession no. in NCBI	Geographical origin	Isolation source
93.0055	ANLN00000000	USA	Ground beef
93.0056	ANLO00000000	USA	Ground beef
EDL933-1	CP015855,CP015856	USA	Ground beef
FSIS11705876	CP035545,CP035546	USA	Comminuted beef
HB74	LCWU00000000	China: Hebei	Beef food
F8492	CP038282,CP038283	USA	Beef
F3113	CP038374,CP038375	USA	Beef
F6294	CP038372,CP038373	USA	Beef
F6321	CP038369,CP038371,CP038370	USA	Beef
F1273	CP038376,CP038379,CP038377,CP038378	USA	Beef
Escherichia coli str. K-12 substr.MG1655	U00096.3	Unknown	Human
180-PT54	CP015832.1, CP015833.1	United Kingdom	Fecal sample-Diarrhea
644-PT8	CP015831.1	United Kingdom	Fecal sample-Diarrhea
EC1825	AOTB00000000	USA: Michigan	Unknown
EC4045	ABHL02000000	USA	Spinach-associated outbreak of E. coli gastroenteritis
TW14359	CP001368.1, CP001369.1	USA	Spinach during the E. coli outbreak
OLC1358	NWRW00000000	Canada	Unknown
OLC1337	NWRS01000000	Canada	Unknown
OLC1068	NWSC01000000	Canada	Unknown
OLC1357	NWRX01000000	Canada	Unknown
OLC1112	NWRT00000000	Canada	Unknown
EC4009	ADMX01000000	USA: Nebraska	Spinach-associated outbreak
EC4192	ADUX01000000	USA: California	Spinach-associated outbreak
EC4084	ADUY01000000	USA: Wisconsin	Spinach-associated outbreak
EC4127	ADUZ00000000	USA: Pennsylvania	Spinach-associated outbreak
EC4191	ADVA01000000	USA: Illinois	Spinach-associated outbreak
EC536	ADVC01000000	USA: Washington	Unknown
13548	BFBG00000000	Japan	Stool
14152	BFBH01000000	Japan	Stool
14153	BFBI01000000	Japan	Stool
PV00-061	BFBM01000000	Japan	Stool
PV15-279	BFBM00000000	Japan	Patient with hemorrhagic colitis
FWSEC0004	CP031913.1, CP031914.1, CP031915.1	Canada: Ontario,Toronto	Clinical: Human (Homo sapiens)
ECP17-1298	CP040570.1, CP040571.1	USA: New York	Unknown
ECP17-46	CP040572.1, CP040573.1	USA	Human
COPRO21317	CP035706.1, CP035705.1	Brazil: Belo Horizonte, Minas Gerais	Stools-Hemolytic uremic syndrome
CFSAN076619	CP045863.1, CP045864.1, CP045865.1	USA: California	Human feces
G5101	SWKA00000000	USA: Washington	Unknown
TB182A	CP038295.1, CP038296.1, CP038297.1, CP038298.1, CP038299.1	USA: Washington	Unknown
OK1	CP038313.1, CP038314.1, CP038315.1	Japan: Okayama	Unknown
H6437	CP038339.1, CP038340.1, CP038341.1	USA	Unknown
H2495	CP038342.1, CP038343.1	USA	Unknown
E32511	CP038380.1, CP038381.1, CP038382.1	USA	Clinical
DEC5B	CP038389.1, CP038390.1, CP038391.1, CP038392.1, CP038393.1	USA: Florida	Unknown
DEC4E	CP038398.1, CP0383998.1, CP038400.1, CP038401.1	Denmark	Unknown
DEC5A	CP038394.1, CP038395.1, CP038396.1, CP038397.1	USA: New York	Unknown
493/89	CP038412.1, CP038413.1	Germany	Unknown
86-24	CP038408.1, CP038409.1, CP038410.1, CP038411.1	USA: Washington	Unknown
SE18013	BLZJ01000000	Japan: Shimane	Feces
SE18018	BLZL00000000	Japan: Shimane	Feces
SE18019	BLZM01000000	Japan: Shimane	Feces
Z1626	CP062742.1, CP062743.1	United Kingdom	Patient feces
6535WT	CP089032.1, CP089033.1	USA: Minnesota	Fecal sample - STEC infection
M1300706002	CP089270.1, CP089271.1	USA: Minnesota	Fecal sample from patient-STEC infection
M1300706001A	CP089272.1, CP089273.1	USA: Washington State	Fecal sample from patient- STEC infection
380-94	CP104309.1, CP104310.1	USA	Clinical isolate
C1-067	RICC01000000	USA: Missouri, Kansas City	Rectal fecal grab samples from a commercial feedlot
FRIK1275	RWJR00000000	USA: Wisconsin	Plant
TB21-1	CP038292.1, CP038293.1, CP038294.1	USA: Nebraska	Cattle feces
SS TX 754-1	CP038300.1, CP038301.1	USA: Texas	Cattle feces
SS TX 313-1	CP038302.1, CP038303.1, CP038304.1,	USA: Texas	Cattle feces
Show KS 470-1	CP038309.1, CP038310.1, CP038311.1, CP038312.1,	USA: Kansas	Cattle feces
N8B7-2	CP038333.1, CP038334.1, CP038335.1	USA: Nebraska	Cattle feces
Gim1-1	CP038344.1, CP038345.1	USA: Nebraska	Cattle feces
17B6-2	CP038414.1, CP038415.1	USA: Ohio	Cattle feces
Z1834	CP062702.1, CP062703.1, CP062704.1	United Kingdom	Cattle feces
Z1811	CP062729.1, CP062730.1	United Kingdom	Cattle feces
Z1769	CP062780.1, CP062781.1	United Kingdom	Cattle feces
Z1767	CP062733.1, CP062734.1, CP062735.1	United Kingdom	Cattle feces
Z1766	CP062736.1, CP062737.1, CP062738.1	United Kingdom	Cattle feces
Z1486	CP062749.1, CP062750.1, CP062751.1	United Kingdom	Cattle feces
Vac_07.1	CP076241.1, CP076242.1	Argentina: Hurlingham, Buenos Aires province	Rectal swab of live bovine cattle
Balcarce_14.2	CP076243.1, CP076244.1	Argentina: Balcarce, Buenos Aires province	Rectal swab of live bovine cattle
PNUSAE011803	SEKO00000000	USA: Wisconsin	Clinical
PNUSAE011805	SEKP00000000	USA: Wisconsin	Clinical
PNUSAE012740	SEKR00000000	USA: Wisconsin	Clinical
PNUSAE012259	SEKQ00000000	USA: Wisconsin	Clinical
PNUSAE011162	SEKL00000000	USA: Wisconsin	Clinical
PNUSAE011796	SEKM00000000	USA: Wisconsin	Clinical
PNUSAE010131	SEKI00000000	USA: Wisconsin	Clinical
PNUSAE010136	SEKK00000000	USA: Wisconsin	Clinical
PNUSAE010135	SEKJ00000000	USA: Wisconsin	Clinical
PNUSAE007531	SEKH00000000	USA: Wisconsin	Clinical
PNUSAE013919	SEKT00000000	USA: Wisconsin	Clinical
PNUSAE014032	SEKU00000000	USA: Wisconsin	Clinical
PNUSAE011802	SEKN00000000	USA: Wisconsin	Clinical
PNUSAE013643	SEKS00000000	USA: Wisconsin	Clinical
7386WT	CP089036,CP089037	USA: Washington	Packaged lettuce
ATCC 11775	CP033092.2, CP033091.2	Unknown	Human
TTU_437	JAWLJB000000000	Mexico	Cattle Feces
TTU_438	JAWLJA000000000	Mexico	Cattle feces
TTU_439	JAWLIZ000000000	Mexico	Cattle feces
TTU_440	JAWLIY000000000	Mexico	Cattle feces
TTU_441	JAWLIX000000000	Mexico	Cattle hide
TTU_442	JAWLIW000000000	Mexico	Cattle hide
TTU_443	JAWLIV000000000	Mexico	Cattle hide
TTU_444	JAWLIU000000000	Mexico	Cattle hide
TTU_445	JAWLIT000000000	Mexico	Bovine (lairage)
TTU_446	JAWLIS000000000	Mexico	Beef carcass
